# Supplementary material for: Elucidating dynamic anaerobe metabolism with HRMAS 13C NMR and genome-scale modeling
Source: Nat Chem Biol. 2023 Mar 9;19(5):556–64. doi: 10.1038/s41589-023-01275-9 (PMC10154198; doi:10.1038/s41589-023-01275-9)
Supplement: Supplementary file 3 — Supplementary Table 4: Modifications to icdf834, a previously published model of C. difficile28. The resulting model is named icdf843. Modifications are further elaborated in the Methods (Metabolic modeling). Supplementary Table 5: Evaluated exchange reaction bounds for NMR-measured metabolites. Uptake (proline, valine, isoleucine, and glucose) or secretion (all other metabolites) reaction upper and lower bounds as evaluated at each simulated timepoint, displayed in mM h−1. Supplementary Table 6: Selected dFBA-predicted metabolic fluxes. Predicted producing and consuming fluxes for l-alanine (alaL_c, producing: column C, consuming: column D), l-glutamate (gluL_c, producing: columns E-H, consuming: columns I-K), ATP (atp_c: columns L-S, consuming: columns T-Y), pyruvate (pyr_c: columns Z-AB, consuming: columns AC-AE), and ammonia (nh3_c: columns AF-AJ, consuming: columns AK-AL). The model objective flux is in column U. Calculations for estimated amino-group flux from leucine to alanine are in columns AM-BA. Supplementary Table 7: FVA simulation reaction lower bounds for all reactions in icdf843. Lower bounds for reactions accommodating an ATP hydrolysis objective flux within 0.5% of the optimal value. Flux units in mM h−1, table headers are reaction IDs. Supplementary Table 8: FVA simulation reaction upper bounds for all reactions in icdf843. Upper bounds for reactions accommodating an ATP hydrolysis objective flux within 0.5% of the optimal value. Flux units in mM h−1, table headers are reaction IDs. Supplementary Table 10: Pathways and enzyme systems involved in the metabolism of glucose, leucine, and proline in C. difficile. Column labels indicate the following information. Number, corresponding reaction numbers shown in Figs. 2 and 3. System or Enzyme, corresponding cellular system or enzyme-catalyzed pathway. Gene-association, CD630: associated geneID in the C. difficile reference strain CD630. Gene-association: ATCC43255, associated geneID in the C. difficile s [file 41589_2023_1275_MOESM3_ESM.xlsx]

## Sheet: Supplementary Table 4
Row	Reaction ID	Reaction name	Reaction string	Action	Reason	Reference
1	ATP_sink	ATP hydrolysis objective	atp_c + h2o_c --> adp_c + h_c + pi_c	Added	Objective function for dFBA analyses	—
2	RXN-19534	4-methyl-2-oxopentanoate dehydrogenase (ferredoxin)	4m2op_c + coa_c + feroxoxi_c <=> co2_c + feroxred_c + h_c + ivalcoa_c	Added	Oxidative Stickland pathways employing ferredoxin as the oxidizing agent	5
4	CPLX-8556	3-methyl-2-oxobutanoate dehydrogenase (ferredoxin)	2oiv_c + coa_c + feroxoxi_c <=> co2_c + feroxred_c + h_c + isobutcoa_c	Added
3	ICCoA-DHG-EB	2-isocaprenoyl-CoA dehydrogenase (electron-bifurcating)	feroxoxi_c + isocaprecoa_c + 2 nadh_c <=> feroxred_c + isocapcoa_c + 2 nad_c	Added	Electron-bifurcating reaction for the reduction of isocaprenoyl-CoA	5
5	RNF-Complex	RNF Complex (PMF-generating)	feroxred_c + h_c + nad_c --> feroxoxi_c + nadh_c + 2 pmf_c	Added	Completing the Stickland energy salvage mechanism	28
6	ATPsynth4_1	ATP synthase 4:1	adp_c + pi_c + 4 pmf_c --> atp_c	Added
7	CrotCoA_DHG_EB	Crotonyl-CoA dehydrogenase (electron-bifurcating)	ctncoa_c + feroxoxi_c + 2 nadh_c <=> butcoa_c + feroxred_c + 2 nad_c	Added	Proposed pathways for butyrate and a putative propionate fermentation based on experimental evidence of secretion in C. difficile	28
8	PBT	Phosphate butyryltransferase	butcoa_c + pi_c --> butp_c + coa_c	Added
9	BUK	Butyrate kinase	adp_c + butp_c --> atp_c + but_c	Added
10	ADH_ButCoA	Alcohol dehydrogenase Butyryl-Coa:Butanal	butcoa_c + h_c + nadh_c <=> btal_c + coa_c + nad_c	Added
11	ADH_Btal	Alcohol dehydrogenase Butanal:Butanol	btal_c + h_c + nadh_c <=> buta_c + nad_c	Added
12	PPAKr	Propionate kinase	adp_c + ppap_c <=> atp_c + ppa_c	Added
13	PTA2	Phosphate acetyltransferase	pi_c + ppcoa_c <=> coa_c + ppap_c	Added
14	FHL2	formate hydrogen lyase (H2)	for_c + h_c <=> co2_c + h2_c	Added	Corrected electron carriers for FDH and PFL	35
15	HydEB	Hydrogenase (electron-bifurcating)	feroxoxi_c + 2 h2_c + nad_c --> feroxred_c + 3 h_c + nadh_c	Added
16	ID_136700	Pyrroline-5-carboxylate reductase	h_c + nadph_c + pyr5carb_c --> nadp_c + proL_c	Added	Reactions completing biosynthetic pathways for proline and valine; based on genomic evidence	9, 35
17	KARA2	Ketol-acid reductoisomerase (2-Acetolactate)	2alac_c + h_c + nadph_c <=> 23dhmb_c + nadp_c	Added
18	DHAD1	Dihydroxy-acid dehydratase (2,3-dihydroxy-3-methylbutanoate)	23dhmb_c --> 2oiv_c + h2o_c	Added
19	EPOLY1	Exopolysaccharide synthesis 1 (cellulose synthase)	udpglu_c --> cellulose_c + udp_c	Added	Exopolysaccharide synthesis adapted from iHD992, a metabolic model of Clostridioides difficile 630Δerm	20
20	EPOLY2	Exopolysaccharide synthesis 2 (transport)	atp_c + cellulose_c --> adp_c + cellulose_e + pi_c	Added
21	EPOLY3	Exopolysaccharide synthesis 3 (acyltransferase)	acoa_c + cellulose_e --> accell_e + coa_c	Added
22	EPOLY4	Exopolysaccharide synthesis 4 (100u)	accell_e --> exopoly_e + 0.01 h2o_e	Added
23	ID_317	Acetamide amidohydrolase	actid_c + h2o_c --> ac_c + nh3_c	Made irreversible	Reversibility altered to reflect practical thermodynamic bounds and prevent cycles from occurring in the flux balance analysis (FBA) solution	—
24	ID_467	ornithine carbamoyltransferase	cbp_c + ornL_c --> citrL_c + pi_c	Made irreversible
25	ID_523	acetolactate decarboxylase	2alac_c --> actnR_c + co2_c	Made irreversible
26	ID_609	glycerate kinase	atp_c + glyc_c --> 3pg_c + adp_c	Made irreversible
27	ID_622	D-glyceraldehyde 3-phosphate:NADP+ oxidoreductase	glyald3p_c + h2o_c + nadp_c --> 3pg_c + h_c + nadph_c	Made irreversible
28	ID_566	ferredoxin-NAD+ reductase	feroxred_c + h_c + nad_c --> feroxoxi_c + nadh_c	Made irreversible
29	ID_449	2-acetolactate pyruvate-lyase (carboxylating)	2.0 pyr_c --> 2alac_c + co2_c	Made irreversible
30	ID_516	3-phosphonopyruvate carboxy-lyase	3ppyr_c --> co2_c + ppacal_c	Made irreversible
31	ID_303	Phosphonoacetate phosphonohydrolase	h2o_c + ppac_c --> ac_c + pi_c	Made irreversible
32	ID_16	UTP phosphohydrolase	h2o_c + utp_c --> pi_c + udp_c	Made irreversible
33	ID_565	oxaloacetate carboxy-lyase	oxac_c --> co2_c + pyr_c	Made irreversible
34	ID_539	propanoyl-CoA:formate C-propanoyltransferase	2obut_c + coa_c --> for_c + ppcoa_c	Made irreversible
35	ID_oxobutysynth	R_ID_oxobutysynth	2obut_c + coa_c + feroxoxi_c --> co2_c + feroxred_c + h_c + ppcoa_c	Made irreversible
36	ID_191	N-carbamoul-L-aspartate hydrolase	aspL_c + co2_c + nh3_c <-- casp_c + h2o_c	Made irreversible
37	ID_158	Hydrogen-sulfide:ferredoxin oxidoreductase	3.0 feroxoxi_c + 3.0 h2o_c + h2s_c <-- 3.0 feroxred_c + 6.0 h_c + so3_c	Made irreversible
38	ID_575	L-glutamate:NAD+ oxidoreductase (deaminating)	gluL_c + h2o_c + nad_c <=> 2oglut_c + h_c + nadh_c + nh3_c	Made reversible
39	ID_336	L-alanine:2-oxoglutarate aminotransferase	2oglut_c + alaL_c <=> gluL_c + pyr_c	Made reversible
40	ID_709	isoleucine dehydrogenase	gluL_c + s3m2op_c <=> 2oglut_c + ileL_c	Made reversible
41	ID_28	L-Leucine:2-oxoglutarate aminotransferase	4m2op_c + gluL_c <=> 2oglut_c + leuL_c	Made reversible
42	ID_217	leucine transaminase	2oglut_c + valL_c <=> 2oiv_c + gluL_c	Made reversible
43	ID_369	L-valine:pyruvate aminotransferase	pyr_c + valL_c <=> 2oiv_c + alaL_c	Made reversible
44	ID_612	thioredoxin oxydation	thioredoxred_c --> 2.0 h_c + thioredoxoxi_c	Removed	Reactions causing thermodynamically infeasible FBA cycles	—
45	Trans_h	H+ Transport	h_e --> h_c	Removed
46	Trans_h3	sodium ion:proton antiporter	h_c + na_e --> h_e + na_c	Removed
47	ID_393	glyceraldehyde-3-phosphate dehydrogenase (phosphorylating) NADP	13bpg_c + h_c + nadph_c --> glyald3p_c + nadp_c + pi_c	Removed
48	ID_474	V-type sodium ATP synthase	adp_c + na_e + pi_c --> atp_c + h2o_c + na_c	Removed	Reactions superseded by those added in steps 1-7	—
49	ID_49	ATP synthase	adp_c + 4.0 h_e + pi_c --> atp_c + h2o_c + 4.0 h_c	Removed
50	ID_323	4-methyl-2-oxopentanoate:NAD+ oxidoreductase (CoA-mehtylpropanoylating)	4m2op_c + coa_c + nad_c --> co2_c + h_c + ivalcoa_c + nadh_c	Removed
51	ID_247	3-methyl-2-oxobutanoate dehydrogenase (ferredoxin)	2oiv_c + coa_c + feroxoxi_c --> co2_c + feroxred_c + isobutcoa_c	Removed
52	ID_90	formate dehydrogenase	co2_c + h_c + nadh_c --> for_c + nad_c	Removed
53	ID_316	carbon dioxide reductase	co2_c + h_c + nadph_c --> for_c + nadp_c	Removed
54	ID_288	butyrate-acetoacetate CoA-transferase	aac_c + btcoa_c --> 2but_c + aacoa_c	Removed
55	ID_662	nitrite reductase [NADPH]	3.0 h_c + 3.0 nadph_c + no2_c --> 2.0 h2o_c + 3.0 nadp_c + nh3_c	Removed	Reactions utilizing improbable oxidizing or reducing agents	—
56	ID_43	nitrite reductase [NADH]	3.0 h_c + 3.0 nadh_c + no2_c --> 2.0 h2o_c + 3.0 nad_c + nh3_c	Removed
57	ID_44	lactate:ubiquinone-8 2-oxidoreductase	lacR_c + uqnn8_c --> pyr_c + uqnl8_c	Removed
58	ID_643	lactate:menaquinone 2-oxidoreductase	lacR_c + mqn_c --> mql_c + pyr_c	Removed
59	ID_310	succinyl-CoA synthase	atp_c + coa_c + succ_c --> adp_c + pi_c + succoa_c	Removed	Reactions lacking experimental and genomic evidence for their presence in C. difficile	—
60	ID_295	putrescine aminotransferase	ptrc_c + pyr_c --> 4abald_c + alaL_c	Removed
61	ID_71	D-Alanine:2-oxoglutarate aminotransferase	2oglut_c + alaD_c --> gluD_c + pyr_c	Removed
62	ID_184	(3S,5S)-3,5-diaminohexanoate:NAD+ oxidoreductase	35dah_c + h2o_c + nad_c --> 5a3oh_c + h_c + nadh_c + nh3_c	Removed
63	ID_349	3-keto-5-aminohexanoate cleavage	5a3oh_c + acoa_c --> 3abcoa_c + aac_c	Removed
64	ID_113	L-3-aminobutyryl-CoA amminoa-lyase	3abcoa_c --> ctncoa_c + nh3_c	Removed
65	ID_574	(3S)-3,6-diaminohexanoate 5,6-aminomutase	36dah_c --> 35dah_c	Removed
66	ID_508	pyridoxamine:pyruvate aminotransferase	pyam_c + pyr_c --> alaL_c + pyal_c	Removed
67	FAS4_1_1	R_FAS4_1_1	nad_c + palmcoa_c --> h_c + nadh_c + thexdecenoylcoa_c	Removed
68	FAS4_1_2	R_FAS4_1_2	h2o_c + thexdecenoylcoa_c <=> 3hydroxypalmcoa_c	Removed
69	FAS4_1_3	R_FAS4_1_3	3hydroxypalmcoa_c + nad_c <=> 3oxopalmcoa_c + h_c + nadh_c	Removed
70	FAS4_1_4	R_FAS4_1_4	3oxopalmcoa_c + coa_c <=> acoa_c + myrstcoa_c	Removed
71	FAS4_1_5	R_FAS4_1_5	myrstcoa_c + nad_c --> h_c + nadh_c + ttetdec2enoylcoa_c	Removed
72	FAS4_1_6	R_FAS4_1_6	h2o_c + ttetdec2enoylcoa_c <=> 3hydroxymyristcoa_c	Removed
73	FAS4_1_7	R_FAS4_1_7	3hydroxymyristcoa_c + nad_c <=> 3oxomyristcoa_c + h_c + nadh_c	Removed
74	FAS4_1_8	R_FAS4_1_8	3oxomyristcoa_c + coa_c <=> acoa_c + dodeccoa_c	Removed
75	FAS4_1_9	R_FAS4_1_9	dodeccoa_c + nad_c --> 2dodec2encoa_c + h_c + nadh_c	Removed
76	FAS4_1_10	R_FAS4_1_10	2dodec2encoa_c + h2o_c <=> 3hydroxydodeccoa_c	Removed
77	FAS4_1_11	R_FAS4_1_11	3hydroxydodeccoa_c + nad_c <=> 3oxododeccoa_c + h_c + nadh_c	Removed
78	FAS4_1_12	R_FAS4_1_12	3oxododeccoa_c + coa_c <=> acoa_c + deccoa_c	Removed
79	FAS4_1_13	R_FAS4_1_13	deccoa_c + nad_c --> 2dec2encoa_c + h_c + nadh_c	Removed
80	FAS4_1_14	R_FAS4_1_14	2dec2encoa_c + h2o_c <=> 3hydroxydeccoa_c	Removed
81	FAS4_1_15	R_FAS4_1_15	3hydroxydeccoa_c + nad_c <=> 3oxodeccoa_c + h_c + nadh_c	Removed
82	FAS4_1_16	R_FAS4_1_16	3oxodeccoa_c + coa_c <=> acoa_c + octcoa_c	Removed
83	FAS4_1_17	R_FAS4_1_17	nad_c + octcoa_c --> h_c + nadh_c + toct2encoa_c	Removed
84	FAS4_1_18	R_FAS4_1_18	h2o_c + toct2encoa_c <=> 3hydroxyoctcoa_c	Removed
85	FAS4_1_19	R_FAS4_1_19	3hydroxyoctcoa_c + nad_c <=> 3oxooctcoa_c + h_c + nadh_c	Removed
86	FAS4_1_20	R_FAS4_1_20	3oxooctcoa_c + coa_c <=> acoa_c + hexcoa_c	Removed
87	FAS4_1_21	R_FAS4_1_21	hexcoa_c + nad_c --> h_c + nadh_c + thex2encoa_c	Removed
88	FAS4_1_22	R_FAS4_1_22	h2o_c + thex2encoa_c <=> 3hydroxyhexcoa_c	Removed
89	FAS4_1_23	R_FAS4_1_23	3hydroxyhexcoa_c + nad_c <=> 3oxohexcoa_c + h_c + nadh_c	Removed
90	FAS4_1_24	R_FAS4_1_24	3oxohexcoa_c + coa_c <=> acoa_c + btcoa_c	Removed
91	FAS4_1_25	R_FAS4_1_25	btcoa_c + nad_c --> but2encoa_c + h_c + nadh_c	Removed
92	FAS4_1_26	R_FAS4_1_26	but2encoa_c + h2o_c <=> 3hbcoa_c	Removed

## Sheet: Supplementary Table 5
Time (h)	Metabolic Exchange Lower Bound (mM/h)												Metabolic Exchange Upper Bound (mM/h)
	Proline	Isovalerate	Isocaproate	Valine	Isobutyrate	Isoleucine	2-methylbutyrate	Glucose	Acetate	Alanine	Ethanol	Butyrate	Proline	Isovalerate	Isocaproate	Valine	Isobutyrate	Isoleucine	2-methylbutyrate	Glucose	Acetate	Alanine	Ethanol	Butyrate
0	-7.01407e-06	-0.0033542	5.32177e-05	-0.000949992	-0.000949992	-0.0108039	-0.0108039	0.0370299	0.165095	0.00805315	0.0137846	-0.000210369	0.000203645	0.173982	0.000840662	0.00179057	0.00179057	0.03281	0.03281	0.0693674	0.390744	0.0226229	0.0260853	0.000860177
0.2	-4.98633e-06	0.0040166	7.50472e-05	-0.00107709	-0.00107709	-0.011658	-0.011658	0.0389587	0.178027	0.00863146	0.0143471	-0.000217534	0.000289815	0.193355	0.00100504	0.00206271	0.00206271	0.0374106	0.0374106	0.0722638	0.40838	0.023873	0.0269534	0.000903444
0.4	2.68499e-07	0.0137113	0.000103659	-0.00121973	-0.00121973	-0.0124809	-0.0124809	0.0409887	0.189596	0.00925146	0.014932	-0.000224845	0.000412316	0.214082	0.00120141	0.00237538	0.00237538	0.0426071	0.0426071	0.0752837	0.427997	0.0251893	0.027849	0.000948862
0.6	1.12356e-05	0.0261354	0.000140931	-0.00137947	-0.00137947	-0.0132359	-0.0132359	0.0431254	0.199508	0.00991611	0.0155402	-0.000232296	0.000586407	0.236088	0.00143597	0.00273445	0.00273445	0.0484637	0.0484637	0.0784322	0.449739	0.0265749	0.0287731	0.000996533
0.8	3.19795e-05	0.0416821	0.000189228	-0.00155796	-0.00155796	-0.013875	-0.013875	0.0453744	0.207621	0.0106286	0.0161728	-0.000239879	0.000833719	0.259275	0.0017161	0.00314659	0.00314659	0.0550481	0.0550481	0.0817145	0.473575	0.0280332	0.0297263	0.00104657
1	6.90596e-05	0.0606818	0.000251525	-0.00175688	-0.00175688	-0.0143358	-0.0143358	0.0477416	0.213952	0.0113923	0.0168305	-0.000247587	0.00118491	0.283548	0.0020506	0.00361939	0.00361939	0.0624299	0.0624299	0.085136	0.4993	0.0295675	0.0307096	0.00109908
1.2	0.00013295	0.0833224	0.000331555	-0.00197796	-0.00197796	-0.014539	-0.014539	0.0502333	0.218647	0.0122108	0.0175143	-0.000255409	0.00168342	0.308861	0.00244995	0.00416146	0.00416146	0.0706798	0.0706798	0.0887024	0.526562	0.0311813	0.0317237	0.0011542
1.4	0.000240231	0.109529	0.000434	-0.00222286	-0.00222286	-0.0143848	-0.0143848	0.0528559	0.221937	0.0130881	0.0182252	-0.000263335	0.00239071	0.335296	0.00292663	0.00478253	0.00478253	0.0798673	0.0798673	0.0924195	0.554908	0.0328782	0.0327695	0.00121204
1.6	0.000416953	0.138801	0.000564722	-0.0024932	-0.0024932	-0.0137493	-0.0137493	0.0556163	0.224104	0.0140281	0.0189641	-0.000271351	0.00339375	0.363183	0.00349552	0.00549366	0.00549366	0.0900582	0.0900582	0.096293	0.583825	0.0346621	0.0338479	0.00127274
1.8	0.000703793	0.170016	0.000731046	-0.00279038	-0.00279038	-0.0124806	-0.0124806	0.0585217	0.225453	0.0150353	0.0197323	-0.000279443	0.00481548	0.393243	0.00417428	0.00630728	0.00630728	0.101311	0.101311	0.100329	0.612772	0.0365366	0.0349597	0.00133644
2	0.00116392	0.201315	0.000942122	-0.00311556	-0.00311556	-0.0103954	-0.0103954	0.0615798	0.226292	0.0161143	0.0205306	-0.000287595	0.00682951	0.426659	0.00498396	0.00723742	0.00723742	0.113675	0.113675	0.104534	0.641199	0.0385058	0.0361059	0.00140327
2.2	0.00189496	0.23028	0.00120936	-0.00346944	-0.00346944	-0.00727603	-0.00727603	0.0647982	0.22693	0.0172701	0.0213603	-0.000295787	0.00968073	0.464857	0.00594955	0.00829984	0.00829984	0.127181	0.127181	0.108913	0.668568	0.0405737	0.0372873	0.00147341
2.4	0.00304714	0.2546	0.00154697	-0.00385212	-0.00385212	-0.00286899	-0.00286899	0.0681854	0.227659	0.0185079	0.0222224	-0.000304	0.0137141	0.508821	0.00710074	0.00951219	0.00951219	0.141844	0.141844	0.113473	0.694359	0.0427444	0.038505	0.00154699
2.6	0.00485069	0.272917	0.00197264	-0.00426285	-0.00426285	0.00311349	0.00311349	0.0717498	0.228755	0.0198333	0.0231182	-0.00031221	0.0194147	0.558242	0.0084728	0.0108942	0.0108942	0.157652	0.157652	0.118221	0.718093	0.0450222	0.0397597	0.00162419
2.8	0.00765706	0.285154	0.00250834	-0.00469972	-0.00469972	0.0109876	0.0109876	0.0755005	0.230467	0.0212522	0.0240488	-0.000320391	0.027463	0.61124	0.0101075	0.0124677	0.0124677	0.174569	0.174569	0.123162	0.739336	0.0474112	0.0410525	0.00170519
3	0.0120006	0.29217	0.00318134	-0.0051593	-0.0051593	0.0210846	0.0210846	0.0794467	0.233013	0.0227708	0.0250155	-0.000328514	0.0388106	0.664772	0.0120544	0.014257	0.014257	0.192533	0.192533	0.128303	0.757717	0.0499159	0.0423844	0.00179016
3.2	0.0186904	0.295265	0.00402545	-0.00563615	-0.00563615	0.0337267	0.0337267	0.0835981	0.236568	0.0243957	0.0260196	-0.000336547	0.0547824	0.715258	0.014372	0.0162888	0.0162888	0.211464	0.211464	0.13365	0.772939	0.0525407	0.0437563	0.00187929
3.4	0.0289449	0.295836	0.00508252	-0.00612222	-0.00612222	0.0491858	0.0491858	0.0879645	0.241267	0.0261338	0.0270623	-0.000344455	0.0772123	0.759077	0.0171296	0.0185923	0.0185923	0.231284	0.231284	0.13921	0.784786	0.05529	0.0451692	0.00197279
3.6	0.0445883	0.295178	0.00640429	-0.00660618	-0.00660618	0.0676194	0.0676194	0.0925562	0.247191	0.0279924	0.028145	-0.000352199	0.108618	0.792947	0.0204087	0.0211993	0.0211993	0.251955	0.251955	0.144988	0.793135	0.0581682	0.0466241	0.00207086
3.8	0.0683281	0.294336	0.00805461	-0.00707248	-0.00707248	0.0889734	0.0889734	0.0973835	0.25437	0.0299792	0.0292692	-0.000359736	0.152416	0.814248	0.0243055	0.024144	0.024144	0.273539	0.273539	0.15099	0.797958	0.06118	0.048122	0.00217372
4	0.104136	0.293991	0.0101122	-0.00750035	-0.00750035	0.112848	0.112848	0.102457	0.262783	0.0321021	0.0304361	-0.000367019	0.213164	0.821295	0.0289327	0.0274628	0.0274628	0.296301	0.296301	0.157222	0.799324	0.0643297	0.0496639	0.00228159
4.2	0.157742	0.29437	0.0126736	-0.00786248	-0.00786248	0.138341	0.138341	0.107787	0.272353	0.0343697	0.0316474	-0.000373996	0.296797	0.813523	0.0344224	0.0311939	0.0311939	0.320819	0.320819	0.163689	0.797395	0.0676218	0.0512509	0.00239473
4.4	0.237193	0.295222	0.0158577	-0.0081236	-0.0081236	0.163947	0.163947	0.113385	0.282956	0.0367905	0.0329043	-0.00038061	0.410771	0.791556	0.0409287	0.0353769	0.0353769	0.348052	0.348052	0.170397	0.792423	0.0710608	0.0528839	0.00251336
4.6	0.353343	0.295846	0.0198095	-0.00823876	-0.00823876	0.187696	0.187696	0.119261	0.294424	0.0393737	0.0342085	-0.000386798	0.56395	0.757128	0.0486305	0.0400519	0.0400519	0.379168	0.379168	0.17735	0.784741	0.074651	0.0545641	0.00263776
4.8	0.519846	0.295183	0.024706	-0.00815139	-0.00815139	0.207687	0.207687	0.125425	0.30655	0.0421286	0.0355614	-0.000392494	0.766003	0.712899	0.057735	0.0452581	0.0452581	0.414988	0.414988	0.184554	0.774748	0.0783968	0.0562924	0.00276819
5	0.751771	0.291928	0.0307619	-0.00779126	-0.00779126	0.222786	0.222786	0.131886	0.319095	0.0450647	0.0369647	-0.000397621	1.02604	0.662177	0.0684797	0.051033	0.051033	0.45529	0.45529	0.192011	0.762905	0.0823024	0.0580699	0.00290494
5.2	1.06109	0.284683	0.0382369	-0.00707234	-0.00707234	0.232905	0.232905	0.138654	0.331793	0.048192	0.0384199	-0.0004021	1.35057	0.608589	0.0811362	0.0574098	0.0574098	0.498568	0.498568	0.199727	0.749713	0.0863718	0.0598976	0.00304831
5.4	1.44645	0.272162	0.0474426	-0.00589074	-0.00589074	0.238733	0.238733	0.145737	0.344361	0.0515205	0.0399287	-0.000405842	1.74178	0.555704	0.0960109	0.0644157	0.0644157	0.54235	0.54235	0.207704	0.735707	0.0906092	0.0617765	0.0031986
5.6	1.87744	0.253537	0.0587507	-0.00412308	-0.00412308	0.241328	0.241328	0.153142	0.356501	0.0550604	0.0414927	-0.00040875	2.19651	0.506519	0.113447	0.0720694	0.0720694	0.583717	0.583717	0.215946	0.721439	0.0950183	0.0637078	0.00335613
5.8	2.29313	0.228946	0.0725997	-0.00162576	-0.00162576	0.241832	0.241832	0.160873	0.367911	0.0588216	0.0431135	-0.00041072	2.69175	0.462845	0.133821	0.0803782	0.0803782	0.619705	0.619705	0.224457	0.707466	0.0996029	0.0656923	0.00352125
6	2.63147	0.199808	0.0895011	0.00176431	0.00176431	0.241308	0.241308	0.168933	0.378294	0.0628144	0.0447929	-0.000411639	3.15364	0.424912	0.157545	0.0893363	0.0893363	0.64762	0.64762	0.233238	0.69433	0.104367	0.0677312	0.0036943
6.2	2.84347	0.168459	0.110042	0.00622631	0.00622631	0.240616	0.240616	0.177325	0.387378	0.0670485	0.0465326	-0.000411382	3.47123	0.391696	0.18505	0.0989226	0.0989226	0.665305	0.665305	0.242294	0.682538	0.109313	0.0698254	0.00387565
6.4	2.89528	0.137302	0.134882	0.011948	0.011948	0.240319	0.240319	0.186044	0.394947	0.0715335	0.0483342	-0.000409816	3.55208	0.361767	0.216785	0.109102	0.109102	0.671362	0.671362	0.251626	0.672523	0.114445	0.071976	0.00406568
6.6	2.77803	0.108161	0.16474	0.0191118	0.0191118	0.240616	0.240616	0.195086	0.400874	0.0762783	0.0501995	-0.000406797	3.37091	0.333964	0.253191	0.11983	0.11983	0.665305	0.665305	0.261239	0.664607	0.119767	0.0741839	0.00426479
6.8	2.51145	0.0821219	0.200369	0.0278719	0.0278719	0.241308	0.241308	0.204441	0.405167	0.0812911	0.0521302	-0.000402166	2.98341	0.30759	0.294685	0.131061	0.131061	0.64762	0.64762	0.271135	0.658953	0.125281	0.0764502	0.00447339
7	2.13628	0.0596616	0.242505	0.0383176	0.0383176	0.241832	0.241832	0.214096	0.407987	0.0865791	0.0541281	-0.000395753	2.4962	0.282328	0.341629	0.142775	0.142775	0.619705	0.619705	0.28132	0.655544	0.130992	0.0787757	0.00469193
7.2	1.70654	0.0408379	0.291782	0.0504183	0.0504183	0.241328	0.241328	0.224033	0.40963	0.0921482	0.0561948	-0.000387375	2.01133	0.258107	0.394306	0.155006	0.155006	0.583717	0.583717	0.291796	0.6542	0.136901	0.0811615	0.00492083
7.4	1.28745	0.0254535	0.348613	0.0639473	0.0639473	0.238733	0.238733	0.234229	0.410473	0.0980029	0.0583321	-0.000376833	1.58052	0.234976	0.452897	0.167904	0.167904	0.54235	0.54235	0.302568	0.654632	0.143015	0.0836084	0.00516059
7.6	0.930233	0.0131733	0.412992	0.0783933	0.0783933	0.232905	0.232905	0.244657	0.410907	0.104145	0.0605416	-0.000363912	1.21542	0.213031	0.517484	0.181797	0.181797	0.498568	0.498568	0.313639	0.656507	0.149336	0.0861173	0.00541167
7.8	0.652141	0.00360249	0.48425	0.0929035	0.0929035	0.222786	0.222786	0.255288	0.411283	0.110576	0.0628251	-0.000348381	0.916697	0.192368	0.588086	0.19723	0.19723	0.45529	0.45529	0.325012	0.659504	0.155869	0.0886891	0.0056746
8	0.447613	-0.00366411	0.560764	0.106361	0.106361	0.207687	0.207687	0.26609	0.411877	0.117291	0.0651841	-0.000329988	0.680357	0.173064	0.664709	0.214862	0.214862	0.414988	0.414988	0.336686	0.663351	0.162621	0.0913247	0.00594989
8.2	0.302622	-0.00901253	0.639828	0.117689	0.117689	0.187696	0.187696	0.277027	0.412885	0.124285	0.0676202	-0.000308465	0.498619	0.155161	0.747256	0.23516	0.23516	0.379168	0.379168	0.348655	0.667826	0.169597	0.0940249	0.00623809
8.4	0.20234	-0.0127939	0.718009	0.126245	0.126245	0.163947	0.163947	0.288067	0.414432	0.131548	0.070135	-0.00028352	0.361938	0.138673	0.835019	0.257998	0.257998	0.348052	0.348052	0.360911	0.672759	0.176807	0.0967905	0.00653978
8.6	0.134151	-0.0153171	0.791973	0.13198	0.13198	0.138341	0.138341	0.299175	0.41658	0.139066	0.0727299	-0.000254842	0.260844	0.123583	0.925818	0.282522	0.282522	0.320819	0.320819	0.373436	0.678014	0.184259	0.0996221	0.00685554
8.8	0.0883408	-0.0168476	0.859006	0.135282	0.135282	0.112848	0.112848	0.310318	0.419349	0.14682	0.0754063	-0.000222094	0.186985	0.109849	1.01563	0.307332	0.307332	0.296301	0.296301	0.386211	0.683485	0.191965	0.102521	0.00718599
9	0.0578368	-0.0176084	0.916877	0.136753	0.136753	0.0889734	0.0889734	0.321467	0.422724	0.154785	0.0781656	-0.000184913	0.133508	0.0974132	1.0991	0.330773	0.330773	0.273539	0.273539	0.399206	0.689077	0.199937	0.105487	0.00753177
9.2	0.0376645	-0.0177846	0.963589	0.137038	0.137038	0.0676194	0.0676194	0.33259	0.426666	0.162934	0.081009	-0.000142911	0.0950419	0.086203	1.17044	0.351166	0.351166	0.251955	0.251955	0.412389	0.694707	0.208189	0.108521	0.00789353
9.4	0.0244	-0.0175269	0.997373	0.136741	0.136741	0.0491858	0.0491858	0.343657	0.431121	0.171235	0.0839376	-9.56683e-05	0.0675068	0.0761378	1.2242	0.366985	0.366985	0.231284	0.231284	0.425721	0.700294	0.216736	0.111624	0.00827196
9.6	0.0157216	-0.0169567	1.01685	0.136349	0.136349	0.0337267	0.0337267	0.35464	0.436025	0.17965	0.0869523	-4.27369e-05	0.0478664	0.0671324	1.25599	0.377006	0.377006	0.211464	0.211464	0.439161	0.70576	0.22559	0.114797	0.00866776
9.8	0.0100705	-0.0161706	1.02117	0.136181	0.136181	0.0210846	0.0210846	0.365509	0.441305	0.188143	0.090054	1.63655e-05	0.0338942	0.0591006	1.26313	0.380438	0.380438	0.192533	0.192533	0.452666	0.711028	0.234763	0.118039	0.00908167
10	0.00640828	-0.0152442	1.01014	0.136349	0.136349	0.0109876	0.0109876	0.376237	0.446884	0.196676	0.0932434	8.21556e-05	0.0239746	0.0519568	1.24498	0.377006	0.377006	0.174569	0.174569	0.466187	0.716021	0.244262	0.121352	0.00951444
10.2	0.00404692	-0.0142361	0.984264	0.136741	0.136741	0.00311349	0.00311349	0.386798	0.452685	0.205212	0.0965209	0.000155188	0.016943	0.0456186	1.20313	0.366985	0.366985	0.157652	0.157652	0.479675	0.720665	0.254086	0.124736	0.00996685
10.4	0.00253277	-0.0131909	0.94462	0.137038	0.137038	-0.00286899	-0.00286899	0.397165	0.458626	0.213719	0.0998869	0.000236055	0.0119648	0.0400075	1.14105	0.351166	0.351166	0.141844	0.141844	0.493081	0.724888	0.264228	0.128192	0.0104397
10.6	0.00156795	-0.0121418	0.892786	0.136753	0.136753	-0.00727603	-0.00727603	0.407317	0.464631	0.222171	0.103341	0.000325394	0.00844387	0.0350498	1.06369	0.330773	0.330773	0.127181	0.127181	0.50635	0.728626	0.274671	0.131719	0.0109339
10.8	0.000957605	-0.0111131	0.830644	0.135282	0.135282	-0.0103954	-0.0103954	0.417234	0.470623	0.230545	0.106884	0.000423884	0.00595565	0.0306771	0.97673	0.307332	0.307332	0.113675	0.113675	0.51943	0.731815	0.285385	0.135319	0.0114502
11	0.00057481	-0.010122	0.76028	0.13198	0.13198	-0.0124806	-0.0124806	0.426899	0.476526	0.238824	0.110515	0.000532253	0.00419851	0.0268265	0.885887	0.282522	0.282522	0.101311	0.101311	0.53227	0.734406	0.296335	0.138991	0.0119895
11.2	0.000337205	-0.0091802	0.684096	0.126245	0.126245	-0.0137493	-0.0137493	0.436295	0.482269	0.246996	0.114233	0.000651278	0.0029584	0.0234404	0.796028	0.257998	0.257998	0.0900582	0.0900582	0.544818	0.736353	0.307473	0.142736	0.0125528
11.4	0.000191602	-0.00829497	0.605091	0.117689	0.117689	-0.0143848	-0.0143848	0.445408	0.487784	0.255052	0.118037	0.00078179	0.00208368	0.0204665	0.710388	0.23516	0.23516	0.0798673	0.0798673	0.557027	0.737625	0.318746	0.146555	0.0131409
11.6	0.000103819	-0.00747035	0.526749	0.106361	0.106361	-0.014539	-0.014539	0.454224	0.493005	0.262985	0.121926	0.000924675	0.001467	0.0178577	0.630403	0.214862	0.214862	0.0706798	0.0706798	0.568853	0.7382	0.330093	0.150448	0.0137549
11.8	5.20164e-05	-0.00670792	0.452267	0.0929035	0.0929035	-0.0143358	-0.0143358	0.46273	0.497872	0.270789	0.125899	0.00108088	0.00103243	0.0155716	0.556417	0.19723	0.19723	0.0624299	0.0624299	0.580259	0.738068	0.341451	0.154415	0.0143956
12	2.23329e-05	-0.00600743	0.383885	0.0783933	0.0783933	-0.013875	-0.013875	0.470913	0.502328	0.278459	0.129952	0.00125141	0.000726326	0.0135702	0.488451	0.181797	0.181797	0.0550481	0.0550481	0.591211	0.737233	0.352751	0.158457	0.0150642
12.2	6.04002e-06	-0.00536732	0.322776	0.0639473	0.0639473	-0.0132359	-0.0132359	0.478761	0.50632	0.28599	0.134083	0.00143734	0.000510802	0.0118195	0.426495	0.167904	0.167904	0.0484637	0.0484637	0.601683	0.735706	0.363923	0.162574	0.0157617
12.4	-2.30708e-06	-0.0047851	0.269283	0.0504183	0.0504183	-0.0124809	-0.0124809	0.486261	0.509802	0.293373	0.13829	0.00163981	0.00035911	0.0102894	0.37051	0.155006	0.155006	0.0426071	0.0426071	0.611652	0.733514	0.374895	0.166766	0.016489
12.6	-6.0659e-06	-0.0042577	0.223202	0.0383176	0.0383176	-0.011658	-0.011658	0.4934	0.512732	0.300602	0.142569	0.00186004	0.000252385	0.00895308	0.320373	0.142775	0.142775	0.0374106	0.0374106	0.621103	0.730688	0.385597	0.171034	0.0172473
12.8	-7.27692e-06	-0.00378166	0.184003	0.0278719	0.0278719	-0.0108039	-0.0108039	0.500168	0.515077	0.307667	0.146916	0.00209932	0.000177323	0.00778678	0.275857	0.131061	0.131061	0.03281	0.03281	0.630024	0.727268	0.395958	0.175378	0.0180377
13	-7.15712e-06	-0.00335335	0.150995	0.0191118	0.0191118	-0.00994614	-0.00994614	0.506556	0.51681	0.314555	0.151327	0.00235902	0.000124548	0.00676953	0.23664	0.11983	0.11983	0.0287449	0.0287449	0.638407	0.723299	0.405909	0.179799	0.0188612
13.2	-6.41428e-06	-0.00296907	0.123426	0.011948	0.011948	-0.00910465	-0.00910465	0.512555	0.517913	0.321253	0.155796	0.0026406	8.74545e-05	0.00588279	0.202334	0.109102	0.109102	0.0251594	0.0251594	0.646248	0.718828	0.415385	0.184296	0.019719
13.4	-5.44555e-06	-0.00262516	0.100555	0.00622631	0.00622631	-0.00829363	-0.00829363	0.51816	0.518377	0.327746	0.16032	0.00294558	6.13913e-05	0.00511025	0.172507	0.0989226	0.0989226	0.0220018	0.0220018	0.653545	0.713903	0.424324	0.188871	0.0206122
13.6	-4.46194e-06	-0.0023181	0.0816856	0.00176431	0.00176431	-0.00752267	-0.00752267	0.523367	0.518201	0.334017	0.164892	0.00327562	4.30838e-05	0.00443756	0.146713	0.0893363	0.0893363	0.019225	0.019225	0.660296	0.70857	0.432667	0.193523	0.0215419
13.8	-3.56547e-06	-0.0020445	0.0661892	-0.00162576	-0.00162576	-0.00679786	-0.00679786	0.528177	0.517396	0.340044	0.169507	0.00363242	3.02279e-05	0.00385207	0.124509	0.0803782	0.0803782	0.0167862	0.0167862	0.666502	0.702869	0.440362	0.198252	0.0225094
14	-2.79644e-06	-0.00180119	0.0535118	-0.00412308	-0.00412308	-0.00612254	-0.00612254	0.53259	0.515978	0.345807	0.174157	0.00401781	2.12027e-05	0.00334274	0.10547	0.0720694	0.0720694	0.0146468	0.0146468	0.672164	0.696837	0.447362	0.203058	0.0235157
14.2	-2.16185e-06	-0.00158518	0.0431746	-0.00589074	-0.00589074	-0.00549805	-0.00549805	0.53661	0.513977	0.351281	0.178837	0.00443372	1.48685e-05	0.00289983	0.0892007	0.0644157	0.0644157	0.0127719	0.0127719	0.677282	0.690507	0.453628	0.20794	0.024562
14.4	-1.65217e-06	-0.00139371	0.034769	-0.00707234	-0.00707234	-0.00492421	-0.00492421	0.540245	0.511423	0.356441	0.183539	0.00488216	1.04241e-05	0.00251485	0.0753378	0.0574098	0.0574098	0.0111305	0.0111305	0.681858	0.683902	0.459126	0.212897	0.0256496
14.6	-1.25087e-06	-0.00122425	0.0279508	-0.00779126	-0.00779126	-0.00439976	-0.00439976	0.543502	0.508358	0.36126	0.188257	0.00536526	7.30654e-06	0.00218035	0.0635544	0.051033	0.051033	0.00969469	0.00969469	0.685893	0.677043	0.463829	0.217929	0.0267794
14.8	-9.39688e-07	-0.00107447	0.022432	-0.00815139	-0.00815139	-0.0039227	-0.0039227	0.546388	0.504824	0.365708	0.192985	0.00588526	5.12019e-06	0.00188981	0.0535595	0.0452581	0.0452581	0.00843977	0.00843977	0.68939	0.669945	0.467719	0.223031	0.0279527
15	-7.01295e-07	-0.000942245	0.0179734	-0.00823876	-0.00823876	-0.00349051	-0.00349051	0.548913	0.500864	0.369758	0.197714	0.00644451	3.58728e-06	0.00163755	0.0450969	0.0400519	0.0400519	0.00734375	0.00734375	0.692354	0.662617	0.470785	0.228204	0.0291706
15.2	-5.20444e-07	-0.000825663	0.0143776	-0.0081236	-0.0081236	-0.00310038	-0.00310038	0.551085	0.496526	0.373378	0.202438	0.00704545	2.51277e-06	0.00141859	0.0379425	0.0353769	0.0353769	0.00638716	0.00638716	0.69479	0.655067	0.473023	0.233441	0.0304342
15.4	-3.84355e-07	-0.000722982	0.0114825	-0.00786248	-0.00786248	-0.00274933	-0.00274933	0.552912	0.491852	0.376538	0.207151	0.00769065	1.75974e-06	0.00122861	0.0319021	0.0311939	0.0311939	0.00555281	0.00555281	0.696705	0.647301	0.474436	0.23874	0.0317445
15.6	-2.82646e-07	-0.000632637	0.00915496	-0.00750035	-0.00750035	-0.00243436	-0.00243436	0.554399	0.486884	0.379211	0.211846	0.00838278	1.23214e-06	0.00106381	0.0268078	0.0274628	0.0274628	0.0048255	0.0048255	0.69811	0.639323	0.475034	0.244096	0.0331027
15.8	-2.07074e-07	-0.000553221	0.00728657	-0.00707248	-0.00707248	-0.00215246	-0.00215246	0.555553	0.481661	0.381366	0.216518	0.00912461	8.62549e-07	0.000920909	0.0225156	0.024144	0.024144	0.00419184	0.00419184	0.699018	0.631138	0.474834	0.249503	0.0345096
16	-1.51203e-07	-0.000483476	0.00578891	-0.00660618	-0.00660618	-0.00190075	-0.00190075	0.556379	0.476219	0.382978	0.22116	0.00991903	6.03707e-07	0.000797021	0.0189023	0.0211993	0.0211993	0.00364007	0.00364007	0.699442	0.622747	0.473858	0.254953	0.0359664
16.2	-1.10079e-07	-0.000422276	0.00459019	-0.00612222	-0.00612222	-0.00167646	-0.00167646	0.55688	0.470589	0.384022	0.225767	0.010769	4.22463e-07	0.00068965	0.0158625	0.0185923	0.0185923	0.00315984	0.00315984	0.6994	0.614157	0.472134	0.260441	0.0374739
16.4	-7.99257e-08	-0.000368616	0.00363214	-0.00563615	-0.00563615	-0.00147698	-0.00147698	0.55706	0.464797	0.384477	0.230334	0.0116776	2.95578e-07	0.000596617	0.0133069	0.0162888	0.0162888	0.00274205	0.00274205	0.69891	0.605372	0.469693	0.265956	0.0390329
16.6	-5.78918e-08	-0.000321604	0.00286763	-0.0051593	-0.0051593	-0.00129988	-0.00129988	0.556921	0.458867	0.384325	0.234855	0.012648	2.06766e-07	0.000516029	0.0111596	0.014257	0.014257	0.00237875	0.00237875	0.697993	0.596398	0.46657	0.271492	0.0406443
16.8	-4.18401e-08	-0.000280444	0.00225852	-0.00469972	-0.00469972	-0.0011429	-0.0011429	0.556468	0.452818	0.383551	0.239326	0.0136835	1.44614e-07	0.000446238	0.0093561	0.0124677	0.0124677	0.00206297	0.00206297	0.696671	0.587242	0.462805	0.277037	0.0423089
17	-3.01785e-08	-0.000244433	0.00177404	-0.00426285	-0.00426285	-0.00100396	-0.00100396	0.555704	0.446668	0.382147	0.243742	0.0147872	1.01128e-07	0.000385812	0.00784206	0.0108942	0.0108942	0.00178858	0.00178858	0.694967	0.577913	0.458437	0.282582	0.0440272
17.2	-2.17272e-08	-0.000212946	0.00138937	-0.00385212	-0.00385212	-0.000881146	-0.000881146	0.554635	0.440428	0.380106	0.248098	0.0159625	7.07069e-08	0.000333505	0.00657148	0.00951219	0.00951219	0.00155026	0.00155026	0.692904	0.56842	0.453506	0.288115	0.0458
17.4	-1.56162e-08	-0.000185433	0.00108454	-0.00346944	-0.00346944	-0.000772729	-0.000772729	0.553266	0.434109	0.377432	0.252389	0.0172129	4.94291e-08	0.000288238	0.00550558	0.00829984	0.00829984	0.00134333	0.00134333	0.690507	0.558773	0.448056	0.293627	0.0476277
17.6	-1.12065e-08	-0.000161405	0.000843476	-0.00311556	-0.00311556	-0.000677133	-0.000677133	0.551606	0.42772	0.374129	0.256611	0.0185416	3.4549e-08	0.00024907	0.00461165	0.00723742	0.00723742	0.00116372	0.00116372	0.687798	0.548984	0.442127	0.299105	0.0495108
17.8	-8.03046e-09	-0.000140434	0.000653264	-0.00279038	-0.00279038	-0.000592934	-0.000592934	0.549664	0.421266	0.370211	0.26076	0.019952	2.41448e-08	0.000215188	0.00386215	0.00630728	0.00630728	0.00100788	0.00100788	0.684801	0.539065	0.435757	0.304538	0.0514496
18	-5.74681e-09	-0.000122138	0.000503546	-0.0024932	-0.0024932	-0.000518848	-0.000518848	0.547454	0.414752	0.365696	0.264831	0.0214473	1.68713e-08	0.000185884	0.0032339	0.00549366	0.00549366	0.000872695	0.000872695	0.681537	0.529029	0.428987	0.309912	0.0534445
18.2	-4.10745e-09	-0.000106186	0.000386019	-0.00222286	-0.00222286	-0.000453724	-0.000453724	0.544988	0.408182	0.360609	0.26882	0.0230307	1.17872e-08	0.000160544	0.00270741	0.00478253	0.00478253	0.000755467	0.000755467	0.678029	0.51889	0.42185	0.315217	0.0554957
18.4	-2.93233e-09	-9.22839e-05	0.000294039	-0.00197796	-0.00197796	-0.000396529	-0.000396529	0.542284	0.401557	0.35498	0.272721	0.0247053	8.23396e-09	0.000138637	0.00226628	0.00416146	0.00416146	0.00065384	0.00065384	0.674295	0.508663	0.414381	0.32044	0.0576033
18.6	-2.09112e-09	-8.01735e-05	0.000222292	-0.00175688	-0.00175688	-0.000346339	-0.000346339	0.53936	0.39488	0.348844	0.276531	0.0264738	5.75108e-09	0.0001197	0.00189675	0.00361939	0.00361939	0.00056576	0.00056576	0.670356	0.498364	0.406611	0.325568	0.0597674
18.8	-1.48972e-09	-6.96288e-05	0.000166539	-0.00155796	-0.00155796	-0.000302333	-0.000302333	0.536235	0.388151	0.34224	0.280245	0.0283389	4.01635e-09	0.000103334	0.00158725	0.00314659	0.00314659	0.000489443	0.000489443	0.666229	0.488007	0.398568	0.330588	0.0619881
19	-1.06026e-09	-6.04512e-05	0.000123399	-0.00137947	-0.00137947	-0.000263778	-0.000263778	0.532932	0.38137	0.335211	0.283858	0.0303028	2.80451e-09	8.91926e-05	0.00132807	0.00273445	0.00273445	0.000423333	0.000423333	0.661931	0.477609	0.390279	0.33549	0.0642655
19.2	-7.53931e-10	-5.24667e-05	9.01803e-05	-0.00121973	-0.00121973	-0.000230021	-0.000230021	0.529471	0.374538	0.327802	0.287366	0.0323675	1.95806e-09	7.69754e-05	0.00111108	0.00237538	0.00237538	0.000366081	0.000366081	0.657479	0.467187	0.38177	0.340259	0.0665996
19.4	-5.35649e-10	-4.5523e-05	6.47456e-05	-0.00107709	-0.00107709	-0.000200487	-0.000200487	0.525874	0.367656	0.320058	0.290764	0.0345342	1.36691e-09	6.64222e-05	0.000929421	0.00206271	0.00206271	0.00031651	0.00031651	0.65289	0.456758	0.373064	0.344885	0.0689905
19.6	-3.8026e-10	-3.94866e-05	4.53986e-05	-0.000949992	-0.000949992	-0.000174664	-0.000174664	0.522163	0.360723	0.312027	0.294048	0.0368038	9.54118e-10	5.7308e-05	0.000777372	0.00179057	0.00179057	0.0002736	0.0002736	0.648179	0.446339	0.364187	0.349356	0.0714385
19.8	-2.69744e-10	-3.42409e-05	3.07968e-05	-0.000836956	-0.000836956	-0.000152098	-0.000152098	0.518359	0.353739	0.303754	0.297212	0.0391764	6.65903e-10	4.94378e-05	0.000650122	0.00155383	0.00155383	0.000236465	0.000236465	0.643364	0.435947	0.355162	0.353659	0.0739439
20	-1.9121e-10	-2.9684e-05	1.98792e-05	-0.0007366	-0.0007366	-0.000132391	-0.000132391	0.514479	0.346706	0.295284	0.300254	0.0416513	4.64696e-10	4.26427e-05	0.000543642	0.00134796	0.00134796	0.000204334	0.000204334	0.63846	0.425599	0.346013	0.357785	0.0765072
20.2	-1.35449e-10	-2.57266e-05	1.18099e-05	-0.000647644	-0.000647644	-0.00011519	-0.00011519	0.510543	0.339624	0.28666	0.303167	0.0442269	3.24248e-10	3.67769e-05	0.000454551	0.00116901	0.00116901	0.000176538	0.000176538	0.633485	0.415312	0.336763	0.361721	0.0791292
20.4	-9.58864e-11	-2.22911e-05	5.93134e-06	-0.000568909	-0.000568909	-0.000100185	-0.000100185	0.506566	0.332494	0.277923	0.305948	0.0469003	2.26223e-10	3.1714e-05	0.000380021	0.00101353	0.00101353	0.000152498	0.000152498	0.628457	0.405102	0.327438	0.365459	0.0818112
20.6	-6.78379e-11	-1.93096e-05	1.72821e-06	-0.000499316	-0.000499316	-8.71008e-05	-8.71008e-05	0.50256	0.325317	0.269112	0.308593	0.0496677	1.57815e-10	2.73447e-05	0.000317678	0.000878479	0.000878479	0.00013171	0.00013171	0.623393	0.394987	0.31806	0.368988	0.0845547
20.8	-4.79659e-11	-1.67228e-05	-1.20238e-06	-0.00043788	-0.00043788	-7.56978e-05	-7.56978e-05	0.498537	0.318095	0.260262	0.311097	0.0525237	1.10081e-10	2.35746e-05	0.000265536	0.00076122	0.00076122	0.000113737	0.000113737	0.618312	0.384981	0.308654	0.372299	0.0873619
21	-3.38962e-11	-1.44791e-05	-3.17418e-06	-0.000383709	-0.000383709	-6.57646e-05	-6.57646e-05	0.494506	0.310831	0.251407	0.313456	0.0554612	7.6777e-11	2.03218e-05	0.00022193	0.000659443	0.000659443	9.82019e-05	9.82019e-05	0.613232	0.375099	0.299244	0.375384	0.0902356
21.2	-2.39407e-11	-1.25336e-05	-4.43062e-06	-0.000335996	-0.000335996	-5.71154e-05	-5.71154e-05	0.490473	0.303528	0.242578	0.315667	0.0584717	5.35432e-11	1.75159e-05	0.000185467	0.000571131	0.000571131	8.47757e-05	8.47757e-05	0.608173	0.365355	0.289853	0.378234	0.0931792
21.4	-1.69006e-11	-1.08471e-05	-5.15968e-06	-0.000294014	-0.000294014	-4.95876e-05	-4.95876e-05	0.486441	0.296189	0.233802	0.317726	0.0615449	3.73365e-11	1.50956e-05	0.000154981	0.000494527	0.000494527	7.31743e-05	7.31743e-05	0.603152	0.355761	0.280503	0.380843	0.0961968
21.6	-1.19249e-11	-9.38556e-06	-5.50583e-06	-0.00025711	-0.00025711	-4.30383e-05	-4.30383e-05	0.48241	0.288821	0.225105	0.319628	0.0646683	2.60327e-11	1.30084e-05	0.000129493	0.000428098	0.000428098	6.31514e-05	6.31514e-05	0.598189	0.346328	0.271216	0.383204	0.0992934
21.8	-8.41019e-12	-8.11924e-06	-5.57939e-06	-0.0002247	-0.0002247	-3.73427e-05	-3.73427e-05	0.47838	0.281428	0.21651	0.321371	0.0678281	1.81494e-11	1.12085e-05	0.000108188	0.000370509	0.000370509	5.44937e-05	5.44937e-05	0.593301	0.337067	0.262012	0.385311	0.102475
22	-5.92874e-12	-7.02234e-06	-5.46404e-06	-0.000196259	-0.000196259	-3.23913e-05	-3.23913e-05	0.474347	0.274019	0.208037	0.322951	0.0710085	1.26522e-11	9.65666e-06	9.03798e-05	0.000320597	0.000320597	4.70164e-05	4.70164e-05	0.588507	0.327984	0.252909	0.38716	0.105746
22.2	-4.17765e-12	-6.07244e-06	-5.2227e-06	-0.000171322	-0.000171322	-2.80884e-05	-2.80884e-05	0.470305	0.266601	0.199706	0.324365	0.0741924	8.81914e-12	8.3188e-06	7.54965e-05	0.000277351	0.000277351	4.05597e-05	4.05597e-05	0.583823	0.319086	0.243926	0.388746	0.109114
22.4	-2.94255e-12	-5.25003e-06	-4.90223e-06	-0.000149474	-0.000149474	-2.43504e-05	-2.43504e-05	0.466247	0.259185	0.191533	0.32561	0.0773618	6.14678e-12	7.16556e-06	6.30586e-05	0.000239889	0.000239889	3.4985e-05	3.4985e-05	0.579262	0.310376	0.235079	0.390067	0.112584
22.6	-2.07178e-12	-4.53815e-06	-4.53707e-06	-0.000130345	-0.000130345	-2.11042e-05	-2.11042e-05	0.462166	0.25178	0.183532	0.326684	0.0804983	4.2838e-12	6.17158e-06	5.26655e-05	0.000207446	0.000207446	3.01727e-05	3.01727e-05	0.574839	0.301857	0.226382	0.391119	0.116161
22.8	-1.45814e-12	-3.92209e-06	-4.15215e-06	-0.000113609	-0.000113609	-1.82861e-05	-1.82861e-05	0.458055	0.244398	0.175714	0.327585	0.0835836	2.98519e-12	5.31495e-06	4.39818e-05	0.000179356	0.000179356	2.6019e-05	2.6019e-05	0.570561	0.29353	0.217848	0.391901	0.119847
23	-1.02588e-12	-3.38906e-06	-3.76512e-06	-9.89761e-05	-9.89761e-05	-1.58403e-05	-1.58403e-05	0.453905	0.237051	0.168091	0.32831	0.0866006	2.08007e-12	4.57679e-06	3.67269e-05	0.00015504	0.00015504	2.24344e-05	2.24344e-05	0.566437	0.285394	0.20949	0.392412	0.123645
23.2	-7.21504e-13	-2.92797e-06	-3.38815e-06	-8.6189e-05	-8.6189e-05	-1.37184e-05	-1.37184e-05	0.449711	0.229752	0.160672	0.328857	0.0895336	1.44926e-12	3.94078e-06	3.06662e-05	0.000133997	0.000133997	1.93413e-05	1.93413e-05	0.562468	0.277447	0.201316	0.392652	0.127551
23.4	-5.07265e-13	-2.52918e-06	-3.02927e-06	-7.50218e-05	-7.50218e-05	-1.18779e-05	-1.18779e-05	0.445468	0.222513	0.153463	0.329225	0.092369	1.00967e-12	3.39284e-06	2.56037e-05	0.000115789	0.000115789	1.66727e-05	1.66727e-05	0.558652	0.269685	0.193336	0.392624	0.131561
23.6	-3.56524e-13	-2.18435e-06	-2.69344e-06	-6.52746e-05	-6.52746e-05	-1.02819e-05	-1.02819e-05	0.441174	0.215347	0.14647	0.329413	0.0950958	7.03354e-13	2.92082e-06	2.13754e-05	0.000100038	0.000100038	1.43706e-05	1.43706e-05	0.554983	0.262105	0.185557	0.392327	0.135665
23.8	-2.50499e-13	-1.88624e-06	-2.38338e-06	-5.67714e-05	-5.67714e-05	-8.89849e-06	-8.89849e-06	0.436827	0.208266	0.139697	0.32942	0.0977052	4.89931e-13	2.51424e-06	1.78439e-05	8.64154e-05	8.64154e-05	1.2385e-05	1.2385e-05	0.551451	0.254703	0.177984	0.391765	0.13985
24	-1.7595e-13	-1.62856e-06	-2.10018e-06	-4.93571e-05	-4.93571e-05	-7.69953e-06	-7.69953e-06	0.432427	0.201282	0.133148	0.329244	0.100191	3.41241e-13	2.16407e-06	1.48948e-05	7.46355e-05	7.46355e-05	1.06726e-05	1.06726e-05	0.548041	0.247474	0.170623	0.390941	0.1441
24.2	-1.23551e-13	-1.40586e-06	-1.84379e-06	-4.28954e-05	-4.28954e-05	-6.66072e-06	-6.66072e-06	0.427976	0.194405	0.126823	0.328886	0.102549	2.37658e-13	1.86251e-06	1.24322e-05	6.44511e-05	6.44511e-05	9.19595e-06	9.19595e-06	0.544736	0.240413	0.163476	0.38986	0.148395
24.4	-8.6732e-14	-1.21344e-06	-1.61339e-06	-3.72666e-05	-3.72666e-05	-5.7609e-06	-5.7609e-06	0.423477	0.187645	0.120724	0.328346	0.104777	1.65505e-13	1.60284e-06	1.0376e-05	5.56478e-05	5.56478e-05	7.92276e-06	7.92276e-06	0.541515	0.233517	0.156547	0.388525	0.152713
24.6	-6.08686e-14	-1.04721e-06	-1.40763e-06	-3.23654e-05	-3.23654e-05	-4.98166e-06	-4.98166e-06	0.418934	0.181011	0.114849	0.327624	0.106873	1.15249e-13	1.37926e-06	8.65932e-06	4.80396e-05	4.80396e-05	6.82513e-06	6.82513e-06	0.538355	0.226781	0.149835	0.386944	0.157031
24.8	-4.27062e-14	-9.03617e-07	-1.22487e-06	-2.80996e-05	-2.80996e-05	-4.30699e-06	-4.30699e-06	0.414349	0.17451	0.109199	0.32672	0.108839	8.02476e-14	1.18676e-06	7.22613e-06	4.14654e-05	4.14654e-05	5.87898e-06	5.87898e-06	0.535233	0.220201	0.143343	0.385121	0.161321
25	-2.99555e-14	-7.79608e-07	-1.06329e-06	-2.43884e-05	-2.43884e-05	-3.723e-06	-3.723e-06	0.409725	0.168149	0.103769	0.325635	0.110675	5.5872e-14	1.02106e-06	6.02973e-06	3.57858e-05	3.57858e-05	5.06348e-06	5.06348e-06	0.532121	0.213773	0.137068	0.383064	0.165556
25.2	-2.10065e-14	-6.72527e-07	-9.21012e-07	-2.11609e-05	-2.11609e-05	-3.21761e-06	-3.21761e-06	0.405068	0.161935	0.0985583	0.324372	0.112382	3.88978e-14	8.78416e-07	5.03108e-06	3.08798e-05	3.08798e-05	4.36067e-06	4.36067e-06	0.528994	0.207494	0.131011	0.38078	0.16971
25.4	-1.47274e-14	-5.80078e-07	-7.96193e-07	-1.8355e-05	-1.8355e-05	-2.78034e-06	-2.78034e-06	0.400378	0.15587	0.0935625	0.32293	0.113962	2.70786e-14	7.55645e-07	4.19755e-06	2.66426e-05	2.66426e-05	3.75505e-06	3.75505e-06	0.525825	0.201361	0.125169	0.378277	0.173752
25.6	-1.03228e-14	-5.00273e-07	-6.87037e-07	-1.59167e-05	-1.59167e-05	-2.40207e-06	-2.40207e-06	0.39566	0.14996	0.0887777	0.321313	0.115417	1.88493e-14	6.49983e-07	3.50189e-06	2.29838e-05	2.29838e-05	3.23324e-06	3.23324e-06	0.522587	0.195371	0.119539	0.375564	0.177656
25.8	-7.23385e-15	-4.31392e-07	-5.91855e-07	-1.37986e-05	-1.37986e-05	-2.07492e-06	-2.07492e-06	0.390915	0.144206	0.0841994	0.319521	0.11675	1.31201e-14	5.59055e-07	2.92134e-06	1.98248e-05	1.98248e-05	2.78368e-06	2.78368e-06	0.519255	0.189522	0.114119	0.372649	0.181392
26	-5.0681e-15	-3.7195e-07	-5.09071e-07	-1.19591e-05	-1.19591e-05	-1.79203e-06	-1.79203e-06	0.386146	0.138611	0.0798227	0.317559	0.117962	9.13164e-15	4.80812e-07	2.43687e-06	1.70978e-05	1.70978e-05	2.39641e-06	2.39641e-06	0.515801	0.18381	0.108905	0.369542	0.184933
26.2	-3.54999e-15	-3.2066e-07	-4.37241e-07	-1.03621e-05	-1.03621e-05	-1.54747e-06	-1.54747e-06	0.381354	0.133177	0.0756422	0.315428	0.119057	6.35523e-15	4.13489e-07	2.03263e-06	1.47441e-05	1.47441e-05	2.06284e-06	2.06284e-06	0.512202	0.178235	0.103894	0.366252	0.188253
26.4	-2.48611e-15	-2.7641e-07	-3.75047e-07	-8.97619e-06	-8.97619e-06	-1.33607e-06	-1.33607e-06	0.37654	0.127903	0.0716525	0.313132	0.120035	4.42269e-15	3.55568e-07	1.69534e-06	1.27128e-05	1.27128e-05	1.77554e-06	1.77554e-06	0.508435	0.172793	0.0990796	0.362789	0.191326
26.6	-1.7407e-15	-2.38239e-07	-3.21302e-07	-7.77374e-06	-7.77374e-06	-1.15338e-06	-1.15338e-06	0.371705	0.122789	0.0678478	0.310675	0.1209	3.07761e-15	3.05739e-07	1.41393e-06	1.09601e-05	1.09601e-05	1.52813e-06	1.52813e-06	0.504476	0.167483	0.0944589	0.359162	0.194129
26.8	-1.21855e-15	-2.05316e-07	-2.74941e-07	-6.73079e-06	-6.73079e-06	-9.95518e-07	-9.95518e-07	0.36685	0.117836	0.0642223	0.308059	0.121654	2.14147e-15	2.62875e-07	1.17916e-06	9.44787e-06	9.44787e-06	1.31508e-06	1.31508e-06	0.500307	0.162303	0.0900266	0.355383	0.19664
27	-8.52861e-16	-1.76923e-07	-2.35016e-07	-5.82644e-06	-5.82644e-06	-8.5914e-07	-8.5914e-07	0.361975	0.113042	0.0607698	0.305289	0.122298	1.49e-15	2.26005e-07	9.83322e-07	8.14337e-06	8.14337e-06	1.13164e-06	1.13164e-06	0.495908	0.157251	0.0857779	0.351461	0.198838
27.2	-5.96805e-16	-1.5244e-07	-2.00685e-07	-5.04248e-06	-5.04248e-06	-7.4134e-07	-7.4134e-07	0.357081	0.108405	0.0574844	0.30237	0.122833	1.03665e-15	1.94294e-07	8.19958e-07	7.01819e-06	7.01819e-06	9.73705e-07	9.73705e-07	0.491265	0.152325	0.0817075	0.347407	0.200706
27.4	-4.1755e-16	-1.31331e-07	-1.71206e-07	-4.36307e-06	-4.36307e-06	-6.39604e-07	-6.39604e-07	0.352166	0.103923	0.0543599	0.299305	0.123263	7.21194e-16	1.67021e-07	6.83697e-07	6.04781e-06	6.04781e-06	8.37748e-07	8.37748e-07	0.486363	0.147525	0.0778102	0.343231	0.202229
27.6	-2.92084e-16	-1.13133e-07	-1.45927e-07	-3.77441e-06	-3.77441e-06	-5.51754e-07	-5.51754e-07	0.347231	0.0995954	0.0513902	0.2961	0.123587	5.01703e-16	1.43567e-07	5.70047e-07	5.21104e-06	5.21104e-06	7.20717e-07	7.20717e-07	0.481193	0.142847	0.0740807	0.338943	0.203395
27.8	-2.04283e-16	-9.74473e-08	-1.24275e-07	-3.26451e-06	-3.26451e-06	-4.75909e-07	-4.75909e-07	0.342274	0.0954184	0.0485692	0.29276	0.123806	3.48992e-16	1.23399e-07	4.75264e-07	4.48956e-06	4.48956e-06	6.19988e-07	6.19988e-07	0.475745	0.13829	0.0705136	0.334554	0.204193
28	-1.42851e-16	-8.39278e-08	-1.05752e-07	-2.82294e-06	-2.82294e-06	-4.10436e-07	-4.10436e-07	0.337294	0.0913895	0.0458909	0.28929	0.123923	2.4275e-16	1.06058e-07	3.96218e-07	3.86758e-06	3.86758e-06	5.33296e-07	5.33296e-07	0.470015	0.133853	0.0671034	0.330073	0.204617
28.2	-9.9877e-17	-7.22768e-08	-8.99217e-08	-2.44063e-06	-2.44063e-06	-3.53926e-07	-3.53926e-07	0.332291	0.0875058	0.0433495	0.285696	0.123935	1.68842e-16	9.11475e-08	3.30302e-07	3.33142e-06	3.33142e-06	4.58693e-07	4.58693e-07	0.464	0.129534	0.0638447	0.32551	0.204664
28.4	-6.98196e-17	-6.22373e-08	-7.64066e-08	-2.1097e-06	-2.1097e-06	-3.05159e-07	-3.05159e-07	0.327263	0.0837642	0.040939	0.281984	0.123845	1.17429e-16	7.83288e-08	2.75338e-07	2.8693e-06	2.8693e-06	3.94496e-07	3.94496e-07	0.457703	0.125331	0.0607323	0.320874	0.204334
28.6	-4.88002e-17	-5.35873e-08	-6.48788e-08	-1.82331e-06	-1.82331e-06	-2.6308e-07	-2.6308e-07	0.322207	0.0801614	0.0386537	0.27816	0.123651	8.16671e-17	6.73089e-08	2.29508e-07	2.47105e-06	2.47105e-06	3.3926e-07	3.3926e-07	0.451125	0.121242	0.0577608	0.316175	0.203628
28.8	-3.41036e-17	-4.61352e-08	-5.50548e-08	-1.57552e-06	-1.57552e-06	-2.26776e-07	-2.26776e-07	0.317123	0.0766941	0.0364881	0.274231	0.123353	5.67931e-17	5.7836e-08	1.91296e-07	2.12786e-06	2.12786e-06	2.91737e-07	2.91737e-07	0.444274	0.117265	0.0549249	0.311422	0.202553
29	-2.38295e-17	-3.97158e-08	-4.66898e-08	-1.36117e-06	-1.36117e-06	-1.9546e-07	-1.9546e-07	0.312008	0.0733588	0.0344368	0.270203	0.12295	3.9493e-17	4.96935e-08	1.59439e-07	1.83217e-06	1.83217e-06	2.50854e-07	2.50854e-07	0.43716	0.113399	0.0522194	0.306622	0.201118
29.2	-1.66482e-17	-3.41866e-08	-3.95727e-08	-1.17579e-06	-1.17579e-06	-1.68449e-07	-1.68449e-07	0.30686	0.0701519	0.0324944	0.266083	0.122441	2.74614e-17	4.26948e-08	1.3288e-07	1.57742e-06	1.57742e-06	2.15685e-07	2.15685e-07	0.429795	0.109641	0.0496394	0.301784	0.199334
29.4	-1.16294e-17	-2.94246e-08	-3.35218e-08	-1.01549e-06	-1.01549e-06	-1.45155e-07	-1.45155e-07	0.301677	0.06707	0.0306559	0.261879	0.121824	1.90943e-17	3.66798e-08	1.1074e-07	1.35797e-06	1.35797e-06	1.85434e-07	1.85434e-07	0.422193	0.105991	0.0471797	0.296915	0.197217
29.6	-8.12248e-18	-2.53238e-08	-2.83811e-08	-8.76899e-07	-8.76899e-07	-1.25068e-07	-1.25068e-07	0.296456	0.0641093	0.0289163	0.257597	0.121098	1.32758e-17	3.15105e-08	9.22843e-08	1.16894e-06	1.16894e-06	1.59416e-07	1.59416e-07	0.414372	0.102445	0.0448355	0.292023	0.194782
29.8	-5.67233e-18	-2.17926e-08	-2.40166e-08	-7.57107e-07	-7.57107e-07	-1.0775e-07	-1.0775e-07	0.291196	0.0612663	0.0272707	0.253246	0.120261	9.22989e-18	2.70682e-08	7.69007e-08	1.00614e-06	1.00614e-06	1.37039e-07	1.37039e-07	0.406352	0.0990013	0.0426021	0.287113	0.19205
30	-3.96075e-18	-1.87523e-08	-2.03134e-08	-6.53581e-07	-6.53581e-07	-9.282e-08	-9.282e-08	0.285894	0.0585373	0.0257147	0.248834	0.119311	6.41668e-18	2.32509e-08	6.40786e-08	8.65939e-07	8.65939e-07	1.17796e-07	1.17796e-07	0.398153	0.0956589	0.0404748	0.282192	0.189042
30.2	-2.76527e-18	-1.61349e-08	-1.71732e-08	-5.64127e-07	-5.64127e-07	-7.99506e-08	-7.99506e-08	0.280547	0.0559187	0.0242438	0.244366	0.118246	4.46071e-18	1.9971e-08	5.33919e-08	7.4521e-07	7.4521e-07	1.01248e-07	1.01248e-07	0.389798	0.0924153	0.0384492	0.277266	0.185781
30.4	-1.93038e-18	-1.38816e-08	-1.4512e-08	-4.86846e-07	-4.86846e-07	-6.88587e-08	-6.88587e-08	0.275154	0.053407	0.0228537	0.239853	0.117063	3.10082e-18	1.71528e-08	4.44854e-08	6.41261e-07	6.41261e-07	8.70195e-08	8.70195e-08	0.381313	0.0892685	0.0365209	0.27234	0.182292
30.6	-1.34739e-18	-1.19421e-08	-1.2258e-08	-4.20093e-07	-4.20093e-07	-5.92998e-08	-5.92998e-08	0.269711	0.0509986	0.0215402	0.235301	0.11576	2.1554e-18	1.47315e-08	3.70629e-08	5.51766e-07	5.51766e-07	7.4786e-08	7.4786e-08	0.372722	0.0862164	0.0346856	0.267419	0.178602
30.8	-9.4036e-19	-1.02728e-08	-1.03498e-08	-3.62442e-07	-3.62442e-07	-5.10629e-08	-5.10629e-08	0.264218	0.0486901	0.0202996	0.230718	0.114336	1.49816e-18	1.26514e-08	3.08776e-08	4.74724e-07	4.74724e-07	6.42685e-08	6.42685e-08	0.364052	0.083257	0.0329393	0.262507	0.174738
31	-6.5621e-19	-8.83619e-09	-8.73521e-09	-3.12661e-07	-3.12661e-07	-4.39661e-08	-4.39661e-08	0.258672	0.0464779	0.0191279	0.226112	0.112787	1.04129e-18	1.08645e-08	2.57233e-08	4.08407e-07	4.08407e-07	5.52268e-08	5.52268e-08	0.355329	0.0803882	0.031278	0.257608	0.170727
31.2	-4.5787e-19	-7.5999e-09	-7.36972e-09	-2.69682e-07	-2.69682e-07	-3.7852e-08	-3.7852e-08	0.253071	0.0443586	0.0180217	0.22149	0.111112	7.23704e-19	9.32948e-09	2.14285e-08	3.51327e-07	3.51327e-07	4.74544e-08	4.74544e-08	0.346583	0.077608	0.0296979	0.252726	0.166599
31.4	-3.19442e-19	-6.53611e-09	-6.21542e-09	-2.3258e-07	-2.3258e-07	-3.25853e-08	-3.25853e-08	0.247414	0.0423291	0.0169775	0.21686	0.109308	5.02959e-19	8.01097e-09	1.785e-08	3.02201e-07	3.02201e-07	4.07735e-08	4.07735e-08	0.337839	0.0749143	0.0281953	0.247865	0.162381
31.6	-2.22841e-19	-5.62081e-09	-5.24008e-09	-2.00558e-07	-2.00558e-07	-2.80489e-08	-2.80489e-08	0.241699	0.0403859	0.0159921	0.212228	0.107375	3.49531e-19	6.87847e-09	1.48685e-08	2.59926e-07	2.59926e-07	3.50311e-08	3.50311e-08	0.329125	0.072305	0.0267667	0.243029	0.158102
31.8	-1.55435e-19	-4.83335e-09	-4.4163e-09	-1.72923e-07	-1.72923e-07	-2.41419e-08	-2.41419e-08	0.235925	0.0385259	0.0150622	0.207601	0.105311	2.42895e-19	5.90579e-09	1.23845e-08	2.23548e-07	2.23548e-07	3.00959e-08	3.00959e-08	0.320467	0.0697782	0.0254086	0.238219	0.153789
32	-1.08407e-19	-4.15593e-09	-3.72081e-09	-1.49079e-07	-1.49079e-07	-2.07773e-08	-2.07773e-08	0.230092	0.036746	0.0141849	0.202987	0.103116	1.68785e-19	5.07042e-09	1.0315e-08	1.92247e-07	1.92247e-07	2.58544e-08	2.58544e-08	0.31189	0.0673318	0.0241179	0.23344	0.149468
32.2	-7.56003e-20	-3.5732e-09	-3.13386e-09	-1.28507e-07	-1.28507e-07	-1.78802e-08	-1.78802e-08	0.224202	0.0350431	0.0133574	0.19839	0.10079	1.17281e-19	4.35302e-09	8.59101e-09	1.65318e-07	1.65318e-07	2.22096e-08	2.22096e-08	0.303418	0.0649637	0.0228913	0.228694	0.145165
32.4	-5.27162e-20	-3.07197e-09	-2.6387e-09	-1.10761e-07	-1.10761e-07	-1.53857e-08	-1.53857e-08	0.218255	0.0334144	0.012577	0.193818	0.0983355	8.14905e-20	3.73694e-09	7.15486e-09	1.42151e-07	1.42151e-07	1.90775e-08	1.90775e-08	0.295073	0.0626719	0.0217258	0.223983	0.140902
32.6	-3.67554e-20	-2.64088e-09	-2.22113e-09	-9.54544e-08	-9.54544e-08	-1.32382e-08	-1.32382e-08	0.212257	0.0318569	0.0118411	0.189275	0.0957564	5.66196e-20	3.20792e-09	5.95855e-09	1.22222e-07	1.22222e-07	1.63863e-08	1.63863e-08	0.286873	0.0604545	0.0206186	0.21931	0.136699
32.8	-2.56245e-20	-2.27014e-09	-1.86911e-09	-8.22543e-08	-8.22543e-08	-1.13895e-08	-1.13895e-08	0.206212	0.0303678	0.0111472	0.184766	0.0930582	3.93377e-20	2.75367e-09	4.96207e-09	1.05079e-07	1.05079e-07	1.4074e-08	1.4074e-08	0.278834	0.0583095	0.0195668	0.214678	0.132574
33	-1.78628e-20	-1.95132e-09	-1.57244e-09	-7.0872e-08	-7.0872e-08	-9.79821e-09	-9.79821e-09	0.200128	0.0289445	0.0104931	0.180297	0.0902488	2.73296e-20	2.36364e-09	4.13208e-09	9.03356e-08	9.03356e-08	1.20873e-08	1.20873e-08	0.27097	0.0562349	0.0185678	0.210088	0.12854
33.2	-1.24509e-20	-1.67717e-09	-1.32252e-09	-6.10583e-08	-6.10583e-08	-8.42861e-09	-8.42861e-09	0.194016	0.0275842	0.00987663	0.175871	0.087339	1.89863e-20	2.02876e-09	3.44079e-09	7.76554e-08	7.76554e-08	1.03806e-08	1.03806e-08	0.263289	0.0542288	0.0176191	0.205544	0.124607
33.4	-8.67789e-21	-1.44144e-09	-1.11203e-09	-5.2598e-08	-5.2598e-08	-7.24989e-09	-7.24989e-09	0.187888	0.0262846	0.0092956	0.171493	0.0843415	1.31895e-20	1.74126e-09	2.86504e-09	6.67508e-08	6.67508e-08	8.91442e-09	8.91442e-09	0.255796	0.0522893	0.0167182	0.201046	0.120782
33.6	-6.04766e-21	-1.23877e-09	-9.34806e-10	-4.53053e-08	-4.53053e-08	-6.23556e-09	-6.23556e-09	0.18176	0.025043	0.00874807	0.167167	0.0812716	9.16224e-21	1.49444e-09	2.38554e-09	5.73738e-08	5.73738e-08	7.65494e-09	7.65494e-09	0.248493	0.0504146	0.0158628	0.196597	0.117068
33.8	-4.21427e-21	-1.06454e-09	-7.85639e-10	-3.90199e-08	-3.90199e-08	-5.36275e-09	-5.36275e-09	0.175647	0.0238571	0.00823216	0.162895	0.0781462	6.3644e-21	1.28255e-09	1.98622e-09	4.9311e-08	4.9311e-08	6.5731e-09	6.5731e-09	0.241378	0.0486027	0.0150506	0.192198	0.113464
34	-2.93643e-21	-9.14753e-10	-6.6012e-10	-3.36032e-08	-3.36032e-08	-4.61177e-09	-4.61177e-09	0.169567	0.0227246	0.00774612	0.158681	0.0749832	4.42076e-21	1.10066e-09	1.65368e-09	4.23787e-08	4.23787e-08	5.64387e-09	5.64387e-09	0.234449	0.0468519	0.0142797	0.187852	0.109968
34.2	-2.04588e-21	-7.85998e-10	-5.54529e-10	-2.89357e-08	-2.89357e-08	-3.96568e-09	-3.96568e-09	0.163539	0.0216433	0.00728824	0.154528	0.0718012	3.07058e-21	9.44522e-10	1.37677e-09	3.64188e-08	3.64188e-08	4.84578e-09	4.84578e-09	0.227699	0.0451604	0.0135478	0.18356	0.106575
34.4	-1.42529e-21	-6.75327e-10	-4.65725e-10	-2.49141e-08	-2.49141e-08	-3.40987e-09	-3.40987e-09	0.157578	0.020611	0.00685695	0.150438	0.0686183	2.13268e-21	8.10505e-10	1.14618e-09	3.12952e-08	3.12952e-08	4.16036e-09	4.16036e-09	0.221123	0.0435264	0.0128531	0.179323	0.10328
34.6	-9.92867e-22	-5.80206e-10	-3.91059e-10	-2.14495e-08	-2.14495e-08	-2.93176e-09	-2.93176e-09	0.151703	0.0196257	0.00645074	0.146414	0.0654519	1.48121e-21	6.95476e-10	9.54185e-10	2.68908e-08	2.68908e-08	3.57172e-09	3.57172e-09	0.214712	0.0419483	0.0121938	0.175143	0.100077
34.8	-6.91583e-22	-4.98455e-10	-3.28296e-10	-1.8465e-08	-1.8465e-08	-2.52052e-09	-2.52052e-09	0.145929	0.0186854	0.00606818	0.142456	0.062318	1.02871e-21	5.96749e-10	7.9432e-10	2.3105e-08	2.3105e-08	3.06622e-09	3.06622e-09	0.208459	0.0404243	0.0115681	0.171021	0.0969599
35	-4.81684e-22	-4.28199e-10	-2.7555e-10	-1.58944e-08	-1.58944e-08	-2.16681e-09	-2.16681e-09	0.140268	0.0177882	0.00570793	0.138567	0.0592312	7.14418e-22	5.12017e-10	6.61216e-10	1.9851e-08	1.9851e-08	2.63216e-09	2.63216e-09	0.202359	0.0389528	0.0109743	0.166959	0.0939231
35.2	-3.35465e-22	-3.67826e-10	-2.31233e-10	-1.36804e-08	-1.36804e-08	-1.86263e-09	-1.86263e-09	0.134734	0.0169321	0.00536872	0.134749	0.056204	4.96131e-22	4.393e-10	5.50398e-10	1.70543e-08	1.70543e-08	2.25944e-09	2.25944e-09	0.196405	0.0375323	0.0104109	0.162957	0.0909615
35.4	-2.33614e-22	-3.15948e-10	-1.94007e-10	-1.17738e-08	-1.17738e-08	-1.60104e-09	-1.60104e-09	0.129335	0.0161155	0.00504934	0.131001	0.0532474	3.44529e-22	3.76896e-10	4.58137e-10	1.46508e-08	1.46508e-08	1.93941e-09	1.93941e-09	0.190592	0.036161	0.00987619	0.159017	0.0880708
35.6	-1.62673e-22	-2.71373e-10	-1.62743e-10	-1.01321e-08	-1.01321e-08	-1.3761e-09	-1.3761e-09	0.12408	0.0153366	0.00474866	0.127326	0.0503705	2.39243e-22	3.23345e-10	3.81329e-10	1.25854e-08	1.25854e-08	1.66464e-09	1.66464e-09	0.184914	0.0348375	0.00936887	0.155139	0.0852473
35.8	-1.13267e-22	-2.33074e-10	-1.36493e-10	-8.71857e-09	-8.71857e-09	-1.18269e-09	-1.18269e-09	0.118976	0.0145938	0.0044656	0.123724	0.0475805	1.66126e-22	2.77392e-10	3.17387e-10	1.08106e-08	1.08106e-08	1.42874e-09	1.42874e-09	0.179369	0.0335603	0.00888754	0.151324	0.0824881
36	-7.88602e-23	-2.00171e-10	-1.14457e-10	-7.50164e-09	-7.50164e-09	-1.01641e-09	-1.01641e-09	0.114027	0.0138854	0.00419915	0.120196	0.0448832	1.15351e-22	2.37962e-10	2.64159e-10	9.28556e-09	9.28556e-09	1.22622e-09	1.22622e-09	0.173952	0.0323279	0.00843087	0.147572	0.079791

## Sheet: Supplementary Table 6
		L-alanine influx	L-alanine outflux	L-glutamate influx				L-glutamate outflux		ATP influx								ATP outflux							pyruvate influx			pyruvate outflux				ammonia influx				ammonia outflux		Leucine-Alanine Calculations
		L-alanine:2-oxoglutarate aminotransferase	Alanine transport, proton-motive force	L-Leucine:2-oxoglutarate aminotransferase	L-glutamate:NAD+ oxidoreductase (deaminating)	leucine transaminase (valine)	isoleucine dehydrogenase	L-glutamate:NAD+ oxidoreductase (deaminating)	L-alanine:2-oxoglutarate aminotransferase	ATP synthase 4:1	isopentanoylphosphate phosphotransferase	acetate kinase	Pyruvate kinase	phosphoglycerate kinase	2-methylbutanoyl phosphate transferase	Butyrate kinase	Isobutyric acid phosphotransferase	amino-acid ABC transport (L-valine)	ATP hydrolysis objective	ATP:D-fructose-6-phosphate 1-phosphotransferase	amino-acid ABC transport (L-cysteine)	amino-acid ABC transport (glycine)	formate:tetrahydrofolate ligase (ADP-forming)	ribonucleotide-reductase (ATP)	D-glucose transport phosphotranferase	Pyruvate kinase	cystathionine gamma-lyase	2-acetolactate pyruvate-lyase (carboxylating)	L-alanine:2-oxoglutarate aminotransferase	pyruvate:ferredoxin oxidoreductase	dATP:pyruvate 2-O-phosphotransferase	glycine reductase	L-glutamate:NAD+ oxidoreductase (deaminating)	ammonia transport	cystathionine gamma-lyase	L-glutamate:NAD+ oxidoreductase (deaminating)	ammonia transport	Glu directly frm Leu	Total Glu	% Glu directly from Leu	NH3 from Glu	NH3 influx	% NH3 from Glu	NH3 export	NH3 from Leu via Glu	Glu from NH3	Glu from Leu-origin NH3	Total Leu-origin Glu	% Glu from Leu total
	Time (h)	ID_336	Trans_alaL_PMF	ID_28	ID_575	ID_217	ID_709	ID_575	ID_336	ATPsynth4_1	ID_366	ID_280	ID_252, ID_407, ID_582, ID_1, ID_632	ID_233	ID_146	BUK	ID_321	Trans_valL	ATP_sink	ID_297	Trans_cysL	Trans_gly	ID_623	ID_263	Trans_glc	ID_252, ID_407, ID_582, ID_1	ID_469	ID_449	ID_336	ID_53	ID_632	ID_603	ID_575	Trans_nh	ID_469	ID_575	Trans_nh	ID_28	Sum "glutamate influx"	Glu directly frm Leu / Total Glu	ID_575	Sum "ammonia influx"	NH3 from Glu / NH3 influx	Trans_nh	NH3 export * %Glu from Leu * %NH3 from Glu	ID_575	Glu from NH3 * % Leu NH3 in pool	Glu directly frm Leu + Glu from Leu-origin NH3	Total Leu-origin Glu / Total Glu
Time (h)	0	0	0	0.0140558	0	4.93383e-05	0.00141479	-0.0155199	0	0.0688765	0.0137107	0.211068	0.12348	0.167159	0.00141479	0.000643574	4.93383e-05	-4.93383e-05	-0.413477	-0.0835797	-0.00885257	-0.0399	-0.000643574	-0.0399	0.0835797	0.12348	0.00885257	0	0	-0.176012	-0.0399	0.0399	0.0155199	0	0.00885257	0	-0.0642725	0.0140558	0.0155199	0.905661	0.0155199	0.0642725	0.24147	-0.0642725	-0.0140558	0		0.0140558	0.905661
	0.2	0	0	0.0181724	0	6.53744e-05	0.00186259	-0.0201003	0	0.0764291	0.0177268	0.229273	0.127699	0.175597	0.00186259	0.000674808	6.53744e-05	-6.53744e-05	-0.441993	-0.0877985	-0.0189958	-0.0399	-0.000674808	-0.0399	0.0877985	0.127699	0.0189958	0	0	-0.194593	-0.0399	0.0399	0.0201003	0	0.0189958	0	-0.0789961	0.0181724	0.0201003	0.904083	0.0201003	0.0789961	0.254447	-0.0789961	-0.0181724	0		0.0181724	0.904083
	0.4	0	0	0.0234351	0	8.65784e-05	0.00244998	-0.0259717	0	0.0846718	0.02286	0.248855	0.132116	0.184433	0.00244998	0.000707523	8.65784e-05	-8.65784e-05	-0.47323	-0.0922164	-0.0301404	-0.0399	-0.000707523	-0.0399	0.0922164	0.132116	0.0301404	0	0	-0.214573	-0.0399	0.0399	0.0259717	0	0.0301404	0	-0.0960121	0.0234351	0.0259717	0.902334	0.0259717	0.0960121	0.270504	-0.0960121	-0.0234351	0		0.0234351	0.902334
	0.6	0	0	0.0301347	0	0.000114599	0.00321963	-0.0334689	0	0.093636	0.0293927	0.269826	0.136741	0.193682	0.00321963	0.000741787	0.000114599	-0.000114599	-0.507573	-0.0968409	-0.0422832	-0.0399	-0.000741787	-0.0399	0.0968409	0.136741	0.0422832	0	0	-0.235965	-0.0399	0.0399	0.0334689	0	0.0422832	0	-0.115652	0.0301347	0.0334689	0.900378	0.0334689	0.115652	0.289393	-0.115652	-0.0301347	0		0.0301347	0.900378
	0.8	0	0	0.0386203	0	0.000151603	0.00422684	-0.0429988	0	0.103348	0.0376634	0.292164	0.14158	0.203359	0.00422684	0.000777672	0.000151603	-0.000151603	-0.545471	-0.10168	-0.0553905	-0.0399	-0.000777672	-0.0399	0.10168	0.14158	0.0553905	0	0	-0.25875	-0.0399	0.0399	0.0429988	0	0.0553905	0	-0.138289	0.0386203	0.0429988	0.898173	0.0429988	0.138289	0.310934	-0.138289	-0.0386203	0		0.0386203	0.898173
	1	0	0	0.049303	0	0.000200438	0.00554315	-0.0550466	0	0.113827	0.0480694	0.315814	0.146641	0.213481	0.00554315	0.000815251	0.000200438	-0.000200438	-0.587444	-0.106741	-0.069391	-0.0399	-0.000815251	-0.0399	0.106741	0.146641	0.069391	0	0	-0.282872	-0.0399	0.0399	0.0550466	0	0.069391	0	-0.164338	0.049303	0.0550466	0.89566	0.0550466	0.164338	0.33496	-0.164338	-0.049303	0		0.049303	0.89566
	1.2	0	0	0.062652	0	0.00026484	0.00726087	-0.0701777	0	0.125091	0.0610624	0.340672	0.151931	0.224062	0.00726087	0.000854602	0.00026484	-0.00026484	-0.634081	-0.112031	-0.0841674	-0.0399	-0.000854602	-0.0399	0.112031	0.151931	0.0841674	0	0	-0.30823	-0.0399	0.0399	0.0701777	0	0.0841674	0	-0.194245	0.062652	0.0701777	0.892762	0.0701777	0.194245	0.361284	-0.194245	-0.062652	0		0.062652	0.892762
	1.4	0	0	0.0791803	0	0.000349709	0.00949872	-0.0890287	0	0.137152	0.0771331	0.366583	0.157459	0.235118	0.00949872	0.000895805	0.000349709	-0.000349709	-0.686036	-0.117559	-0.0995499	-0.0399	-0.000895805	-0.0399	0.117559	0.157459	0.0995499	0	0	-0.334668	-0.0399	0.0399	0.0890287	0	0.0995499	0	-0.228479	0.0791803	0.0890287	0.889379	0.0890287	0.228479	0.389659	-0.228479	-0.0791803	0		0.0791803	0.889379
	1.6	0	0	0.0994109	0	0.000461457	0.0124087	-0.112281	0	0.15003	0.0967755	0.393333	0.163233	0.246665	0.0124087	0.000938943	0.000461457	-0.000461457	-0.744001	-0.123333	-0.115311	-0.0399	-0.000938943	-0.0399	0.123333	0.163233	0.115311	0	0	-0.361977	-0.0399	0.0399	0.112281	0	0.115311	0	-0.267492	0.0994109	0.112281	0.885375	0.112281	0.267492	0.419754	-0.267492	-0.0994109	0		0.0994109	0.885375
	1.8	0	0	0.123814	0	0.000608474	0.0161849	-0.140607	0	0.163756	0.120423	0.420653	0.169259	0.258718	0.0161849	0.000984105	0.000608474	-0.000608474	-0.808666	-0.129359	-0.131168	-0.0399	-0.000984105	-0.0399	0.129359	0.169259	0.131168	0	0	-0.389886	-0.0399	0.0399	0.140607	0	0.131168	0	-0.311675	0.123814	0.140607	0.880565	0.140607	0.311675	0.451133	-0.311675	-0.123814	0		0.123814	0.880565
	2	0	0	0.152701	0	0.000801715	0.0210731	-0.174576	0	0.178399	0.148341	0.448224	0.175546	0.271291	0.0210731	0.00103138	0.000801715	-0.000801715	-0.880639	-0.135646	-0.146789	-0.0399	-0.00103138	-0.0399	0.135646	0.175546	0.146789	0	0	-0.418081	-0.0399	0.0399	0.174576	0	0.146789	0	-0.361265	0.152701	0.174576	0.874698	0.174576	0.361265	0.483235	-0.361265	-0.152701	0		0.152701	0.874698
	2.2	0	0	0.186074	0	0.00105547	0.0273829	-0.214512	0	0.194094	0.18047	0.475709	0.1821	0.2844	0.0273829	0.00108087	0.00105547	-0.00105547	-0.960334	-0.1422	-0.161823	-0.0399	-0.00108087	-0.0399	0.1422	0.1821	0.161823	0	0	-0.446223	-0.0399	0.0399	0.214512	0	0.161823	0	-0.416235	0.186074	0.214512	0.867428	0.214512	0.416235	0.515364	-0.416235	-0.186074	0		0.186074	0.867428
	2.4	0	0	0.223419	0	0.00138832	0.0355008	-0.260308	0	0.211092	0.216221	0.502791	0.188929	0.298059	0.0355008	0.00113266	0.00138832	-0.00138832	-1.04782	-0.149029	-0.17594	-0.0399	-0.00113266	-0.0399	0.149029	0.188929	0.17594	0	0	-0.473999	-0.0399	0.0399	0.260308	0	0.17594	0	-0.476148	0.223419	0.260308	0.858287	0.260308	0.476148	0.546695	-0.476148	-0.223419	0		0.223419	0.858287
	2.6	0	0	0.263507	0	0.00182446	0.0459035	-0.311235	0	0.229834	0.254269	0.529265	0.196041	0.312281	0.0459035	0.00118687	0.00182446	-0.00182446	-1.14273	-0.156141	-0.188924	-0.0399	-0.00118687	-0.0399	0.156141	0.196041	0.188924	0	0	-0.501206	-0.0399	0.0399	0.311235	0	0.188924	0	-0.54006	0.263507	0.311235	0.84665	0.311235	0.54006	0.576298	-0.54006	-0.263507	0		0.263507	0.84665
	2.8	0	0	0.304345	0	0.00239521	0.0591704	-0.36591	0	0.251059	0.292496	0.555162	0.20344	0.32708	0.0591704	0.00124359	0.00239521	-0.00239521	-1.24427	-0.16354	-0.200795	-0.0399	-0.00124359	-0.0399	0.16354	0.20344	0.200795	0	0	-0.527875	-0.0399	0.0399	0.36591	0	0.200795	0	-0.606605	0.304345	0.36591	0.831747	0.36591	0.606605	0.603209	-0.606605	-0.304345	0		0.304345	0.831747
	3	0	0	0.343635	0	0.00314112	0.0759912	-0.422767	0	0.275949	0.32845	0.58094	0.211134	0.342468	0.0759912	0.00130294	0.00314112	-0.00314112	-1.3519	-0.171234	-0.212	-0.0399	-0.00130294	-0.0399	0.171234	0.211134	0.212	0	0	-0.554468	-0.0399	0.0399	0.422767	0	0.212	0	-0.674667	0.343635	0.422767	0.812823	0.422767	0.674667	0.626631	-0.674667	-0.343635	0		0.343635	0.812823
	3.2	0.000157056	-0.000157056	0.380585	0	0.0041145	0.0971644	-0.481707	-0.000157056	0.306383	0.361141	0.607708	0.219128	0.358456	0.0971644	0.00136504	0.0041145	-0.0041145	-1.46716	-0.179228	-0.223795	-0.0399	-0.00136504	-0.0399	0.179228	0.219128	0.223795	0	-0.000157056	-0.582094	-0.0399	0.0399	0.481707	0	0.223795	0	-0.745402	0.380585	0.481864	0.789819	0.481707	0.745402	0.646238	-0.745402	-0.380461	0		0.380585	0.789819
	3.4	0.00119243	-0.00119243	0.42032	0	0.00538261	0.123577	-0.548087	-0.00119243	0.345302	0.395446	0.637405	0.227428	0.375056	0.123577	0.00143001	0.00538261	-0.00538261	-1.59805	-0.187528	-0.238832	-0.0399	-0.00143001	-0.0399	0.187528	0.227428	0.238832	0	-0.00119243	-0.612696	-0.0399	0.0399	0.548087	0	0.238832	0	-0.82682	0.42032	0.54928	0.765221	0.548087	0.82682	0.662886	-0.82682	-0.419408	0		0.42032	0.765221
	3.6	0.00236779	-0.00236779	0.479302	0	0.00703162	0.156155	-0.640121	-0.00236779	0.395712	0.447515	0.672693	0.236038	0.392275	0.156155	0.00149797	0.00703162	-0.00703162	-1.76542	-0.196138	-0.259029	-0.0399	-0.00149797	-0.0399	0.196138	0.236038	0.259029	0	-0.00236779	-0.648936	-0.0399	0.0399	0.640121	0	0.259029	0	-0.93905	0.479302	0.642489	0.746009	0.640121	0.93905	0.681669	-0.93905	-0.477536	0		0.479302	0.746009
	3.8	0.00369653	-0.00369653	0.57618	0	0.00917144	0.195772	-0.777427	-0.00369653	0.461517	0.535608	0.716283	0.244962	0.410124	0.195772	0.00156906	0.00917144	-0.00917144	-1.9923	-0.205062	-0.287103	-0.0399	-0.00156906	-0.0399	0.205062	0.244962	0.287103	0	-0.00369653	-0.69353	-0.0399	0.0399	0.777427	0	0.287103	0	-1.10443	0.57618	0.781123	0.73763	0.777427	1.10443	0.703917	-1.10443	-0.573454	0		0.57618	0.73763
	4	0.005193	-0.005193	0.704511	0	0.0119414	0.2431	-0.954359	-0.005193	0.546556	0.652797	0.769729	0.254204	0.428608	0.2431	0.0016434	0.0119414	-0.0119414	-2.27627	-0.214304	-0.324616	-0.0399	-0.0016434	-0.0399	0.214304	0.254204	0.324616	0	-0.005193	-0.748031	-0.0399	0.0399	0.954359	0	0.324616	0	-1.31888	0.704511	0.959552	0.734208	0.954359	1.31888	0.723616	-1.31888	-0.700698	0		0.704511	0.734208
	4.2	0.0068725	-0.0068725	0.832754	0	0.015517	0.298414	-1.13981	-0.0068725	0.65404	0.766944	0.832433	0.263766	0.447733	0.298414	0.00172115	0.015517	-0.015517	-2.58868	-0.223866	-0.370986	-0.0399	-0.00172115	-0.0399	0.223866	0.263766	0.370986	0	-0.0068725	-0.811846	-0.0399	0.0399	1.13981	0	0.370986	0	-1.5507	0.832754	1.14668	0.726228	1.13981	1.5507	0.735032	-1.5507	-0.827763	0		0.832754	0.726228
	4.4	0.00875136	-0.00875136	0.925596	0	0.0201171	0.361407	-1.29837	-0.00875136	0.78632	0.842002	0.901593	0.273652	0.467504	0.361407	0.00180244	0.0201171	-0.0201171	-2.8955	-0.233752	-0.423422	-0.0399	-0.00180244	-0.0399	0.233752	0.273652	0.423422	0	-0.00875136	-0.882175	-0.0399	0.0399	1.29837	0	0.423422	0	-1.76169	0.925596	1.30712	0.708119	1.29837	1.76169	0.737001	-1.76169	-0.919399	0		0.925596	0.708119
	4.6	0.0108469	-0.0108469	0.959364	0	0.026012	0.431203	-1.40573	-0.0108469	0.944865	0.853412	0.972911	0.283862	0.487923	0.431203	0.00188744	0.026012	-0.026012	-3.17277	-0.243962	-0.477644	-0.0399	-0.00188744	-0.0399	0.243962	0.283862	0.477644	0	-0.0108469	-0.954721	-0.0399	0.0399	1.40573	0	0.477644	0	-1.92328	0.959364	1.41658	0.67724	1.40573	1.92328	0.730905	-1.92328	-0.952018	0		0.959364	0.67724
	4.8	0.0131774	-0.0131774	0.931325	0	0.0335299	0.507048	-1.45872	-0.0131774	1.13022	0.797383	1.04144	0.294397	0.508994	0.507048	0.00197629	0.0335299	-0.0335299	-3.41646	-0.254497	-0.528728	-0.0399	-0.00197629	-0.0399	0.254497	0.294397	0.528728	0	-0.0131774	-1.02454	-0.0399	0.0399	1.45872	0	0.528728	0	-2.02735	0.931325	1.4719	0.632735	1.45872	2.02735	0.719522	-2.02735	-0.922987	0		0.931325	0.632735
	5	0.0157621	-0.0157621	0.861182	0	0.0430617	0.590631	-1.47911	-0.0157621	1.34226	0.692381	1.1023	0.305257	0.530715	0.590631	0.00206917	0.0430617	-0.0430617	-3.64658	-0.265357	-0.571803	-0.0399	-0.00206917	-0.0399	0.265357	0.305257	0.571803	0	-0.0157621	-1.08676	-0.0399	0.0399	1.47911	0	0.571803	0	-2.09082	0.861182	1.49487	0.57609	1.47911	2.09082	0.707433	-2.09082	-0.852102	0		0.861182	0.57609
	5.2	0.0186213	-0.0186213	0.783998	0	0.0550598	0.690302	-1.51074	-0.0186213	1.58158	0.572058	1.15118	0.316444	0.553087	0.690302	0.00216624	0.0550598	-0.0550598	-3.90571	-0.276544	-0.602597	-0.0399	-0.00216624	-0.0399	0.276544	0.316444	0.602597	0	-0.0186213	-1.13706	-0.0399	0.0399	1.51074	0	0.602597	0	-2.15324	0.783998	1.52936	0.512632	1.51074	2.15324	0.701613	-2.15324	-0.774452	0		0.783998	0.512632
	5.4	0.0217759	-0.0217759	0.736945	0	0.0700268	0.819116	-1.60431	-0.0217759	1.85059	0.472034	1.18484	0.327955	0.57611	0.819116	0.00226768	0.0700268	-0.0700268	-4.2449	-0.288055	-0.617888	-0.0399	-0.00226768	-0.0399	0.288055	0.327955	0.617888	0	-0.0217759	-1.17222	-0.0399	0.0399	1.60431	0	0.617888	0	-2.2621	0.736945	1.62609	0.453201	1.60431	2.2621	0.709213	-2.2621	-0.727076	0		0.736945	0.453201
	5.6	0.0252478	-0.0252478	0.738789	0	0.0884878	0.974276	-1.7763	-0.0252478	2.14242	0.409452	1.20144	0.339791	0.599782	0.974276	0.00237367	0.0884878	-0.0884878	-4.67161	-0.299891	-0.615854	-0.0399	-0.00237367	-0.0399	0.299891	0.339791	0.615854	0	-0.0252478	-1.19039	-0.0399	0.0399	1.7763	0	0.615854	0	-2.43206	0.738789	1.80155	0.410085	1.7763	2.43206	0.730371	-2.43206	-0.728435	0		0.738789	0.410085
	5.8	0.0290594	-0.0290594	0.778466	0	0.110937	1.12699	-1.98733	-0.0290594	2.42387	0.371672	1.20073	0.351951	0.624103	1.12699	0.00248441	0.110937	-0.110937	-5.11118	-0.312051	-0.596279	-0.0399	-0.00248441	-0.0399	0.312051	0.351951	0.596279	0	-0.0290594	-1.19132	-0.0399	0.0399	1.98733	0	0.596279	0	-2.62351	0.778466	2.01639	0.386069	1.98733	2.62351	0.757509	-2.62351	-0.767247	0		0.778466	0.386069
	6	0.0332335	-0.0332335	0.838106	0	0.137756	1.23921	-2.18184	-0.0332335	2.64594	0.33946	1.1841	0.364437	0.649075	1.23921	0.00260008	0.137756	-0.137756	-5.4573	-0.324537	-0.560578	-0.0399	-0.00260008	-0.0399	0.324537	0.364437	0.560578	0	-0.0332335	-1.17642	-0.0399	0.0399	2.18184	0	0.560578	0	-2.78231	0.838106	2.21507	0.378365	2.18184	2.78231	0.78418	-2.78231	-0.825531	0		0.838106	0.378365
	6.2	0.0377933	-0.0377933	0.9105	0	0.169101	1.28049	-2.3223	-0.0377933	2.76824	0.304631	1.15442	0.37725	0.674701	1.28049	0.00272089	0.169101	-0.169101	-5.63094	-0.33735	-0.511645	-0.0399	-0.00272089	-0.0399	0.33735	0.37725	0.511645	0	-0.0377933	-1.14855	-0.0399	0.0399	2.3223	0	0.511645	0	-2.87384	0.9105	2.36009	0.38579	2.3223	2.87384	0.808081	-2.87384	-0.895919	0		0.9105	0.38579
	6.4	0.0427617	-0.0427617	0.995855	0	0.204797	1.23921	-2.3971	-0.0427617	2.77827	0.266895	1.11573	0.390395	0.700989	1.23921	0.00284706	0.204797	-0.204797	-5.60766	-0.350495	-0.453535	-0.0399	-0.00284706	-0.0399	0.350495	0.390395	0.453535	0	-0.0427617	-1.11176	-0.0399	0.0399	2.3971	0	0.453535	0	-2.89053	0.995855	2.43986	0.408161	2.3971	2.89053	0.829293	-2.89053	-0.978402	0		0.995855	0.408161
	6.6	0.0481613	-0.0481613	1.09667	0	0.244348	1.12699	-2.41985	-0.0481613	2.69839	0.228521	1.07282	0.403876	0.727953	1.12699	0.00297879	0.244348	-0.244348	-5.42373	-0.363976	-0.391038	-0.0399	-0.00297879	-0.0399	0.363976	0.403876	0.391038	0	-0.0481613	-1.07083	-0.0399	0.0399	2.41985	0	0.391038	0	-2.85079	1.09667	2.46801	0.444355	2.41985	2.85079	0.848835	-2.85079	-1.07527	0		1.09667	0.444355
	6.8	0.0540137	-0.0540137	1.21601	0	0.287327	0.974276	-2.4236	-0.0540137	2.57686	0.191832	1.03067	0.405875	0.755613	0.974276	0.00311632	0.287327	-0.287327	-5.16019	-0.377806	-0.340999	-0.0280688	-0.00311632	-0.0280688	0.377806	0.405875	0.340999	0	-0.0540137	-1.0426	-0.0280688	0.0280688	2.4236	0	0.340999	0	-2.79266	1.21601	2.47761	0.490798	2.4236	2.79266	0.867844	-2.79266	-1.1895	0		1.21601	0.490798
	7	0.0603394	-0.0603394	1.35764	0	0.334691	0.819116	-2.45111	-0.0603394	2.46782	0.158419	0.993903	0.391999	0.783999	0.819116	0.00325987	0.334691	-0.334691	-4.91085	-0.391999	-0.312413	0	-0.00325987	0	0.391999	0.391999	0.312413	0	-0.0603394	-1.03607	0	0	2.45111	0	0.312413	0	-2.76352	1.35764	2.51145	0.540582	2.45111	2.76352	0.886951	-2.76352	-1.32503	0		1.35764	0.540582
	7.2	0.0671566	-0.0671566	1.52436	0	0.391171	0.690302	-2.53868	-0.0671566	2.40578	0.129093	0.96587	0.406577	0.813153	0.690302	0.00340968	0.391171	-0.391171	-4.73988	-0.406577	-0.264318	0	-0.00340968	0	0.406577	0.406577	0.264318	0	-0.0671566	-1.01031	0	0	2.53868	0	0.264318	0	-2.803	1.52436	2.60584	0.58498	2.53868	2.803	0.905702	-2.803	-1.48508	0		1.52436	0.58498
	7.4	0.0744807	-0.0744807	1.71012	0	0.464166	0.590631	-2.69044	-0.0744807	2.39297	0.104064	0.947903	0.421566	0.843132	0.590631	0.003566	0.464166	-0.464166	-4.65262	-0.421566	-0.226076	0	-0.003566	0	0.421566	0.421566	0.226076	0	-0.0744807	-0.994727	0	0	2.69044	0	0.226076	0	-2.91652	1.71012	2.76492	0.618508	2.69044	2.91652	0.922484	-2.91652	-1.66406	0		1.71012	0.618508
	7.6	0.0823236	-0.0823236	1.89301	0	0.55209	0.507048	-2.86982	-0.0823236	2.4094	0.0831515	0.939075	0.437004	0.874007	0.507048	0.00372908	0.55209	-0.55209	-4.61598	-0.437004	-0.196701	0	-0.00372908	0	0.437004	0.437004	0.196701	0	-0.0823236	-0.988385	0	0	2.86982	0	0.196701	0	-3.06652	1.89301	2.95215	0.641231	2.86982	3.06652	0.935855	-3.06652	-1.84022	0		1.89301	0.641231
	7.8	0.0906923	-0.0906923	2.04004	0	0.638627	0.431203	-3.01918	-0.0906923	2.42395	0.0659638	0.936964	0.452933	0.905867	0.431203	0.00389919	0.638627	-0.638627	-4.59025	-0.452933	-0.173695	0	-0.00389919	0	0.452933	0.452933	0.173695	0	-0.0906923	-0.988869	0	0	3.01918	0	0.173695	0	-3.19287	2.04004	3.10987	0.655989	3.01918	3.19287	0.945599	-3.19287	-1.98055	0		2.04004	0.655989
	8	0.099588	-0.099588	2.11926	0	0.702218	0.361407	-3.0833	-0.099588	2.40489	0.0520177	0.938895	0.469407	0.938813	0.361407	0.00407659	0.702218	-0.702218	-4.54174	-0.469407	-0.154284	0	-0.00407659	0	0.469407	0.469407	0.154284	0	-0.099588	-0.993509	0	0	3.0833	0	0.154284	0	-3.23759	2.11926	3.18289	0.66583	3.0833	3.23759	0.952346	-3.23759	-2.05296	0		2.11926	0.66583
	8.2	0.109004	-0.109004	2.11083	0	0.725612	0.298414	-3.02585	-0.109004	2.33006	0.0408163	0.942798	0.48648	0.972961	0.298414	0.00426155	0.725612	-0.725612	-4.44877	-0.48648	-0.136282	0	-0.00426155	0	0.48648	0.48648	0.136282	0	-0.109004	-1.00024	0	0	3.02585	0	0.136282	0	-3.16214	2.11083	3.13486	0.673342	3.02585	3.16214	0.956902	-3.16214	-2.03744	0		2.11083	0.673342
	8.4	0.118926	-0.118926	2.01369	0	0.702218	0.2431	-2.84008	-0.118926	2.19378	0.0318926	0.947447	0.504213	1.00843	0.2431	0.00445436	0.702218	-0.702218	-4.30631	-0.504213	-0.118334	0	-0.00445436	0	0.504213	0.504213	0.118334	0	-0.118926	-1.00783	0	0	2.84008	0	0.118334	0	-2.95841	2.01369	2.959	0.680529	2.84008	2.95841	0.960001	-2.95841	-1.93275	0		2.01369	0.680529
	8.6	0.129328	-0.129328	1.84579	0	0.638627	0.195772	-2.55086	-0.129328	2.00803	0.0248307	0.952322	0.522661	1.04532	0.195772	0.00465531	0.638627	-0.638627	-4.12649	-0.522661	-0.0997856	0	-0.00465531	0	0.522661	0.522661	0.0997856	0	-0.129328	-1.01578	0	0	2.55086	0	0.0997856	0	-2.65064	1.84579	2.68019	0.688679	2.55086	2.65064	0.962354	-2.65064	-1.75672	0		1.84579	0.688679
	8.8	0.140173	-0.140173	1.63781	0	0.55209	0.156155	-2.20588	-0.140173	1.79738	0.0192727	0.957365	0.541869	1.08374	0.156155	0.00486469	0.55209	-0.55209	-3.93345	-0.541869	-0.0804538	0	-0.00486469	0	0.541869	0.541869	0.0804538	0	-0.140173	-1.02402	0	0	2.20588	0	0.0804538	0	-2.28634	1.63781	2.34606	0.698113	2.20588	2.28634	0.964811	-2.28634	-1.53995	0		1.63781	0.698113
	9	0.151407	-0.151407	1.42232	0	0.464166	0.123577	-1.85866	-0.151407	1.58932	0.0149185	0.962768	0.561867	1.12373	0.123577	0.00508282	0.464166	-0.464166	-3.7539	-0.561867	-0.0604226	0	-0.00508282	0	0.561867	0.561867	0.0604226	0	-0.151407	-1.03275	0	0	1.85866	0	0.0604226	0	-1.91908	1.42232	2.01007	0.7076	1.85866	1.91908	0.968515	-1.91908	-1.31519	0		1.42232	0.7076
	9.2	0.162965	-0.162965	1.22171	0	0.391171	0.0971644	-1.54708	-0.162965	1.40286	0.0115205	0.968816	0.582664	1.16533	0.0971644	0.00530999	0.391171	-0.391171	-3.6058	-0.582664	-0.0398937	0	-0.00530999	0	0.582664	0.582664	0.0398937	0	-0.162965	-1.04226	0	0	1.54708	0	0.0398937	0	-1.58697	1.22171	1.71004	0.714431	1.54708	1.58697	0.974862	-1.58697	-1.10528	0		1.22171	0.714431
	9.4	0.174764	-0.174764	1.0428	0	0.334691	0.0759912	-1.27872	-0.174764	1.24206	0.00887773	0.97578	0.604245	1.20849	0.0759912	0.00554653	0.334691	-0.334691	-3.49211	-0.604245	-0.0190904	0	-0.00554653	0	0.604245	0.604245	0.0190904	0	-0.174764	-1.05282	0	0	1.27872	0	0.0190904	0	-1.29781	1.0428	1.45348	0.71745	1.27872	1.29781	0.98529	-1.29781	-0.917417	0		1.0428	0.71745
	9.6	0.186703	-0.186703	0.883685	0	0.286428	0.0591704	-1.04258	-0.186703	1.10291	0.00682819	0.983869	0.626571	1.25314	0.0591704	0.00579275	0.287327	-0.286428	-3.40682	-0.626571	0	0	-0.00579275	0	0.626571	0.626571	0	-0.00179836	-0.186703	-1.06464	0	0	1.04258	0	0	0	-1.04258	0.883685	1.22928	0.718862	1.04258	1.04258	1	-1.04258	-0.749471	0		0.883685	0.718862
	9.8	0.198671	-0.198671	0.741948	0	0.233026	0.0459035	-0.822207	-0.198671	0.985821	0.00524281	0.993194	0.649577	1.29915	0.0459035	0.00604899	0.244348	-0.233026	-3.34064	-0.649577	0	0	-0.00604899	0	0.649577	0.649577	0	-0.0226445	-0.198671	-1.07784	0	0	0.822207	0	0	0	-0.822207	0.741948	1.02088	0.726775	0.822207	0.822207	1	-0.822207	-0.597559	0		0.741948	0.726775
	10	0.210543	-0.210543	0.616691	0	0.183104	0.0355008	-0.624753	-0.210543	0.884366	0.00401924	1.00377	0.673182	1.34636	0.0355008	0.00631557	0.204797	-0.183104	-3.29572	-0.673182	0	0	-0.00631557	0	0.673182	0.673182	0	-0.0433872	-0.210543	-1.09243	0	0	0.624753	0	0	0	-0.624753	0.616691	0.835296	0.738291	0.624753	0.624753	1	-0.624753	-0.46125	0		0.616691	0.738291
	10.2	0.222189	-0.222189	0.507601	0	0.137089	0.0273829	-0.449884	-0.222189	0.797829	0.00307683	1.01553	0.697282	1.39456	0.0273829	0.00659284	0.169101	-0.137089	-3.27039	-0.697282	0	0	-0.00659284	0	0.697282	0.697282	0	-0.0640245	-0.222189	-1.10835	0	0	0.449884	0	0	0	-0.449884	0.507601	0.672073	0.755277	0.449884	0.449884	1	-0.449884	-0.339787	0		0.507601	0.755277
	10.4	0.233481	-0.233481	0.414142	0	0.0954586	0.0210731	-0.297193	-0.233481	0.725464	0.00235228	1.02831	0.721757	1.44351	0.0210731	0.00688113	0.137756	-0.0954586	-3.26301	-0.721757	0	0	-0.00688113	0	0.721757	0.721757	0	-0.0845956	-0.233481	-1.12544	0	0	0.297193	0	0	0	-0.297193	0.414142	0.530674	0.780408	0.297193	0.297193	1	-0.297193	-0.231932	0		0.414142	0.780408
	10.6	0.244301	-0.244301	0.335317	0	0.0583578	0.0161849	-0.165559	-0.244301	0.666185	0.00179616	1.04189	0.746469	1.49294	0.0161849	0.00718079	0.110937	-0.0583578	-3.27157	-0.746469	0	0	-0.00718079	0	0.746469	0.746469	0	-0.105159	-0.244301	-1.14348	0	0	0.165559	0	0	0	-0.165559	0.335317	0.40986	0.818127	0.165559	0.165559	1	-0.165559	-0.135448	0		0.335317	0.818127
	10.8	0.254548	-0.254548	0.269741	0	0.0256026	0.0124087	-0.0532046	-0.254548	0.618606	0.00136997	1.05602	0.77126	1.54252	0.0124087	0.00749216	0.0884878	-0.0256026	-3.29381	-0.77126	0	0	-0.00749216	0	0.77126	0.77126	0	-0.12577	-0.254548	-1.1622	0	0	0.0532046	0	0	0	-0.0532046	0.269741	0.307752	0.876487	0.0532046	0.0532046	1	-0.0532046	-0.0466332	0		0.269741	0.876487
	11	0.26414	-0.26414	0.215814	0.0381248	0.000702626	0.00949872	0	-0.26414	0.577269	0.0010438	1.07038	0.795958	1.59192	0.00949872	0.00781559	0.0700268	-0.000702626	-3.32725	-0.795958	0	0	0	0	0.795958	0.795958	0	-0.138648	-0.26414	-1.18913	0	0	0	0.0381248	0	-0.0381248	0	0.215814	0.26414	0.817044	0	0.0381248	0			0.0381248	0.0190387	0.234853	0.889122
	11.2	0.273025	-0.273025	0.171891	0.093873	0	0.00726087	0	-0.273025	0.572737	0.000794505	1.08465	0.820373	1.64075	0.00726087	0.00815142	0.0550598	0	-3.3694	-0.820373	0	0	0	0	0.820373	0.820373	0	-0.11012	-0.273025	-1.2576	0	0	0	0.093873	0	-0.093873	0	0.171891	0.273025	0.62958	0	0.093873	0			0.093873	0.0468783	0.218769	0.80128
	11.4	0.28117	-0.28117	0.136395	0.139232	0	0.00554315	0	-0.28117	0.569192	0.000604189	1.0985	0.844304	1.68861	0.00554315	0.00850001	0.0430617	0	-3.41401	-0.844304	0	0	0	0	0.844304	0.844304	0	-0.101503	-0.28117	-1.30593	0	0	0	0.139232	0	-0.139232	0	0.136395	0.28117	0.485097	0	0.139232	0			0.139232	0.0695298	0.205925	0.732384
	11.6	0.288568	-0.288568	0.107892	0.176449	0	0.00422684	0	-0.288568	0.562882	0.000459061	1.11159	0.867538	1.73508	0.00422684	0.00886169	0.0335299	0	-3.45663	-0.867538	0	0	0	0	0.867538	0.867538	0	-0.121865	-0.288568	-1.32464	0	0	0	0.176449	0	-0.176449	0	0.107892	0.288568	0.373886	0	0.176449	0			0.176449	0.0881152	0.196007	0.67924
	11.8	0.295226	-0.295226	0.0851226	0.206884	0	0.00321963	0	-0.295226	0.560064	0.000348507	1.12359	0.889863	1.77973	0.00321963	0.0092368	0.026012	0	-3.5022	-0.889863	0	0	0	0	0.889863	0.889863	0	-0.142123	-0.295226	-1.34238	0	0	0	0.206884	0	-0.206884	0	0.0851226	0.295226	0.28833	0	0.206884	0			0.206884	0.103314	0.188436	0.638277
	12	0.301169	-0.301169	0.0670115	0.231708	0	0.00244998	0	-0.301169	0.559891	0.000264372	1.13418	0.911063	1.82213	0.00244998	0.00962569	0.0201171	0	-3.54866	-0.911063	0	0	0	0	0.911063	0.911063	0	-0.162142	-0.301169	-1.35882	0	0	0	0.231708	0	-0.231708	0	0.0670115	0.301169	0.222504	0	0.231708	0			0.231708	0.11571	0.182722	0.606707
	12.2	0.306429	-0.306429	0.0526556	0.25191	0	0.00186259	0	-0.306429	0.56164	0.000200402	1.14308	0.930933	1.86187	0.00186259	0.0100287	0.015517	0	-3.59419	-0.930933	0	0	0	0	0.930933	0.930933	0	-0.181765	-0.306429	-1.37367	0	0	0	0.25191	0	-0.25191	0	0.0526556	0.306429	0.171837	0	0.25191	0			0.25191	0.125799	0.178455	0.582369
	12.4	0.311043	-0.311043	0.0413093	0.268319	0	0.00141479	0	-0.311043	0.564704	0.000151805	1.15001	0.949273	1.89855	0.00141479	0.0104461	0.0119414	0	-3.63721	-0.949273	0	0	0	0	0.949273	0.949273	0	-0.200819	-0.311043	-1.38668	0	0	0	0.268319	0	-0.268319	0	0.0413093	0.311043	0.132809	0	0.268319	0			0.268319	0.133993	0.175302	0.563595
	12.6	0.315056	-0.315056	0.0323632	0.281619	0	0.00107378	0	-0.315056	0.568579	0.000114917	1.15474	0.965902	1.9318	0.00107378	0.0108782	0.00917144	0	-3.67636	-0.965902	0	0	0	0	0.965902	0.965902	0	-0.219127	-0.315056	-1.39762	0	0	0	0.281619	0	-0.281619	0	0.0323632	0.315056	0.102722	0	0.281619	0			0.281619	0.140635	0.172998	0.549102
	12.8	0.318512	-0.318512	0.0253239	0.292374	0	0.000814336	0	-0.318512	0.572847	8.69377e-05	1.15708	0.980656	1.96131	0.000814336	0.0113253	0.00703162	0	-3.71049	-0.980656	0	0	0	0	0.980656	0.980656	0	-0.236507	-0.318512	-1.40629	0	0	0	0.292374	0	-0.292374	0	0.0253239	0.318512	0.079507	0	0.292374	0			0.292374	0.146006	0.171329	0.537906
	13	0.321456	-0.321456	0.0197946	0.301044	0	0.000617133	0	-0.321456	0.577168	6.57315e-05	1.15687	0.993391	1.98678	0.000617133	0.0117878	0.00538261	0	-3.73867	-0.993391	0	0	0	0	0.993391	0.993391	0	-0.252778	-0.321456	-1.41255	0	0	0	0.301044	0	-0.301044	0	0.0197946	0.321456	0.0615779	0	0.301044	0			0.301044	0.150335	0.17013	0.529248
	13.2	0.323931	-0.323931	0.0154578	0.308006	0	0.000467365	0	-0.323931	0.581269	4.96697e-05	1.154	1.00399	2.00798	0.000467365	0.0122658	0.0041145	0	-3.76014	-1.00399	0	0	0	0	1.00399	1.00399	0	-0.267766	-0.323931	-1.41628	0	0	0	0.308006	0	-0.308006	0	0.0154578	0.323931	0.0477193	0	0.308006	0			0.308006	0.153812	0.16927	0.522548
	13.4	0.32598	-0.32598	0.0120607	0.313565	0	0.000353713	0	-0.32598	0.584933	3.75123e-05	1.14841	1.01235	2.02471	0.000353713	0.0127596	0.00314112	0	-3.77434	-1.01235	0	0	0	0	1.01235	1.01235	0	-0.281309	-0.32598	-1.41742	0	0	0	0.313565	0	-0.313565	0	0.0120607	0.32598	0.0369984	0	0.313565	0			0.313565	0.156588	0.168649	0.51736
	13.6	0.32764	-0.32764	0.00940286	0.31797	0	0.000267534	0	-0.32764	0.587994	2.83159e-05	1.14006	1.01843	2.03685	0.000267534	0.0132694	0.00239521	0	-3.78087	-1.01843	0	0	0	0	1.01843	1.01843	0	-0.293258	-0.32764	-1.41595	0	0	0	0.31797	0	-0.31797	0	0.00940286	0.32764	0.0286987	0	0.31797	0			0.31797	0.158788	0.168191	0.513339
	13.8	0.328947	-0.328947	0.00732543	0.321419	0	0.000202233	0	-0.328947	0.590326	2.13634e-05	1.12899	1.02217	2.04433	0.000202233	0.0137954	0.00182446	0	-3.77949	-1.02217	0	0	0	0	1.02217	1.02217	0	-0.303483	-0.328947	-1.4119	0	0	0	0.321419	0	-0.321419	0	0.00732543	0.328947	0.0222694	0	0.321419	0			0.321419	0.16051	0.167835	0.510221
	14	0.329928	-0.329928	0.00570317	0.324072	0	0.000152785	0	-0.329928	0.591843	1.61104e-05	1.11524	1.02357	2.04714	0.000152785	0.0143379	0.00138832	0	-3.77013	-1.02357	0	0	0	0	1.02357	1.02357	0	-0.311879	-0.329928	-1.40534	0	0	0	0.324072	0	-0.324072	0	0.00570317	0.329928	0.0172861	0	0.324072	0			0.324072	0.161835	0.167538	0.507802
	14.2	0.330608	-0.330608	0.00443741	0.326055	0	0.000115367	0	-0.330608	0.592492	1.21435e-05	1.09893	1.02267	2.04533	0.000115367	0.0148968	0.00105547	0	-3.75284	-1.02267	0	0	0	0	1.02267	1.02267	0	-0.318364	-0.330608	-1.39636	0	0	0	0.326055	0	-0.326055	0	0.00443741	0.330608	0.013422	0	0.326055	0			0.326055	0.162825	0.167263	0.505925
	14.4	0.331003	-0.331003	0.00345057	0.327466	0	8.70676e-05	0	-0.331003	0.592249	0	1.08019	1.0195	2.03901	8.70676e-05	0.0154723	0.000801715	0	-3.72782	-1.0195	0	0	0	0	1.0195	1.0195	0	-0.322886	-0.331003	-1.38512	0	0	0	0.327466	0	-0.327466	0	0.00345057	0.331003	0.0104246	0	0.327466	0			0.327466	0.16353	0.16698	0.504467
	14.6	0.331125	-0.331125	0.00268172	0.328378	0	6.56782e-05	0	-0.331125	0.591113	0	1.0592	1.01417	2.02834	6.56782e-05	0.0160645	0.000608474	0	-3.6954	-1.01417	0	0	0	0	1.01417	1.01417	0	-0.325423	-0.331125	-1.37179	0	0	0	0.328378	0	-0.328378	0	0.00268172	0.331125	0.00809882	0	0.328378	0			0.328378	0.163985	0.166667	0.503335
	14.8	0.330976	-0.330976	0.00208311	0.328843	0	4.95203e-05	0	-0.330976	0.589108	0	1.03616	1.00677	2.01354	4.95203e-05	0.0166734	0.000461457	0	-3.656	-1.00677	0	0	0	0	1.00677	1.00677	0	-0.325987	-0.330976	-1.35658	0	0	0	0.328843	0	-0.328843	0	0.00208311	0.330976	0.00629384	0	0.328843	0			0.328843	0.164218	0.166301	0.502456
	15	0.330552	-0.330552	0.00161732	0.328897	0	3.73208e-05	0	-0.330552	0.586276	0	1.01131	0.997443	1.99489	3.73208e-05	0.0172989	0.000349709	0	-3.61016	-0.997443	0	0	0	0	0.997443	0.997443	0	-0.32462	-0.330552	-1.33971	0	0	0	0.328897	0	-0.328897	0	0.00161732	0.330552	0.0048928	0	0.328897	0			0.328897	0.164245	0.165862	0.501773
	15.2	0.329842	-0.329842	0.0012551	0.328559	0	2.81146e-05	0	-0.329842	0.582677	0	0.984887	0.986347	1.97269	2.81146e-05	0.017941	0.00026484	0	-3.5585	-0.986347	0	0	0	0	0.986347	0.986347	0	-0.3214	-0.329842	-1.32145	0	0	0	0.328559	0	-0.328559	0	0.0012551	0.329842	0.00380516	0	0.328559	0			0.328559	0.164076	0.165331	0.501242
	15.4	0.328829	-0.328829	0.000973572	0.327834	0	2.11706e-05	0	-0.328829	0.578382	0	0.957176	0.97366	1.94732	2.11706e-05	0.0185995	0.000200438	0	-3.5017	-0.97366	0	0	0	0	0.97366	0.97366	0	-0.316434	-0.328829	-1.30206	0	0	0	0.327834	0	-0.327834	0	0.000973572	0.328829	0.00296072	0	0.327834	0			0.327834	0.163714	0.164687	0.50083
	15.6	0.327488	-0.327488	0.000754869	0.326718	0	1.59354e-05	0	-0.327488	0.573476	0	0.928454	0.959579	1.91916	1.59354e-05	0.0192742	0.000151603	0	-3.44053	-0.959579	0	0	0	0	0.959579	0.959579	0	-0.309859	-0.327488	-1.28181	0	0	0	0.326718	0	-0.326718	0	0.000754869	0.327488	0.00230503	0	0.326718	0			0.326718	0.163156	0.163911	0.500509
	15.8	0.32579	-0.32579	0.000585057	0.325193	0	1.19903e-05	0	-0.32579	0.568052	0	0.899014	0.944311	1.88862	1.19903e-05	0.0199649	0.000114599	0	-3.37578	-0.944311	0	0	0	0	0.944311	0.944311	0	-0.30184	-0.32579	-1.26099	0	0	0	0.325193	0	-0.325193	0	0.000585057	0.32579	0.00179581	0	0.325193	0			0.325193	0.162395	0.16298	0.50026
	16	0.3237	-0.3237	0.000453268	0.323238	0	0	0	-0.3237	0.562209	0	0.86915	0.928077	1.85615	0	0.0206712	8.65784e-05	0	-3.30828	-0.928077	0	0	0	0	0.928077	0.928077	0	-0.292568	-0.3237	-1.23989	0	0	0	0.323238	0	-0.323238	0	0.000453268	0.323691	0.00140031	0	0.323238	0			0.323238	0.161418	0.161872	0.500081
	16.2	0.321179	-0.321179	0.000351033	0.320821	0	0	0	-0.321179	0.55605	0	0.839154	0.911101	1.8222	0	0.0213929	6.53744e-05	0	-3.23887	-0.911101	0	0	0	0	0.911101	0.911101	0	-0.282252	-0.321179	-1.21877	0	0	0	0.320821	0	-0.320821	0	0.000351033	0.321172	0.00109297	0	0.320821	0			0.320821	0.160212	0.160563	0.499927
	16.4	0.318185	-0.318185	0.000271759	0.317909	0	0	0	-0.318185	0.54968	0	0.809308	0.893609	1.78722	0	0.0221294	4.93383e-05	0	-3.16839	-0.893609	0	0	0	0	0.893609	0.893609	0	-0.27112	-0.318185	-1.19791	0	0	0	0.317909	0	-0.317909	0	0.000271759	0.31818	0.000854104	0	0.317909	0			0.317909	0.158757	0.159029	0.499807
	16.6	0.314675	-0.314675	0.000210314	0.314461	0	0	0	-0.314675	0.543201	0	0.77988	0.875825	1.75165	0	0.0228802	3.72176e-05	0	-3.09765	-0.875825	0	0	0	0	0.875825	0.875825	0	-0.259413	-0.314675	-1.17756	0	0	0	0.314461	0	-0.314461	0	0.000210314	0.314671	0.000668362	0	0.314461	0			0.314461	0.157035	0.157246	0.499714
	16.8	0.310603	-0.310603	0.000162708	0.310437	0	0	0	-0.310603	0.536713	0	0.751111	0.85796	1.71592	0	0.0236448	2.80615e-05	0	-3.02742	-0.85796	0	0	0	0	0.85796	0.85796	0	-0.247379	-0.310603	-1.15794	0	0	0	0.310437	0	-0.310437	0	0.000162708	0.3106	0.000523849	0	0.310437	0			0.310437	0.155026	0.155189	0.499642
	17	0.305925	-0.305925	0.000125836	0.305797	0	0	0	-0.305925	0.530305	0	0.723207	0.840211	1.68042	0	0.0244224	2.11484e-05	0	-2.95838	-0.840211	0	0	0	0	0.840211	0.840211	0	-0.235271	-0.305925	-1.13923	0	0	0	0.305797	0	-0.305797	0	0.000125836	0.305923	0.000411334	0	0.305797	0			0.305797	0.152709	0.152835	0.499586
	17.2	0.300598	-0.300598	9.72902e-05	0.300499	0	0	0	-0.300598	0.524057	0	0.696333	0.822753	1.64551	0	0.0252125	1.59316e-05	0	-2.89113	-0.822753	0	0	0	0	0.822753	0.822753	0	-0.22334	-0.300598	-1.12157	0	0	0	0.300499	0	-0.300499	0	9.72902e-05	0.300596	0.000323658	0	0.300499	0			0.300499	0.150063	0.15016	0.499542
	17.4	0.294584	-0.294584	7.5197e-05	0.294507	0	0	0	-0.294584	0.518034	0	0.6706	0.805729	1.61146	0	0.0260142	1.19967e-05	0	-2.82612	-0.805729	0	0	0	0	0.805729	0.805729	0	-0.211828	-0.294584	-1.10505	0	0	0	0.294507	0	-0.294507	0	7.5197e-05	0.294582	0.000255267	0	0.294507	0			0.294507	0.147071	0.147146	0.499508
	17.6	0.287851	-0.287851	5.81039e-05	0.287792	0	0	0	-0.287851	0.512283	0	0.646063	0.789253	1.57851	0	0.0268267	0	0	-2.76369	-0.789253	0	0	0	0	0.789253	0.789253	0	-0.200961	-0.287851	-1.0897	0	0	0	0.287792	0	-0.287792	0	5.81039e-05	0.28785	0.000201855	0	0.287792	0			0.287792	0.143717	0.143775	0.499481
	17.8	0.280377	-0.280377	4.48836e-05	0.280332	0	0	0	-0.280377	0.506836	0	0.622725	0.773403	1.54681	0	0.0276491	0	0	-2.70402	-0.773403	0	0	0	0	0.773403	0.773403	0	-0.190943	-0.280377	-1.07549	0	0	0	0.280332	0	-0.280332	0	4.48836e-05	0.280377	0.000160083	0	0.280332	0			0.280332	0.139992	0.140037	0.49946
	18	0.272156	-0.272156	3.46618e-05	0.272121	0	0	0	-0.272156	0.501707	0	0.600539	0.758222	1.51644	0	0.0284806	0	0	-2.64718	-0.758222	0	0	0	0	0.758222	0.758222	0	-0.181943	-0.272156	-1.06234	0	0	0	0.272121	0	-0.272121	0	3.46618e-05	0.272156	0.00012736	0	0.272121	0			0.272121	0.135892	0.135926	0.499443
	18.2	0.263198	-0.263198	2.67608e-05	0.263171	0	0	0	-0.263198	0.496896	0	0.579425	0.743724	1.48745	0	0.0293202	0	0	-2.59309	-0.743724	0	0	0	0	0.743724	0.743724	0	-0.174087	-0.263198	-1.05016	0	0	0	0.263171	0	-0.263171	0	2.67608e-05	0.263198	0.000101676	0	0.263171	0			0.263171	0.131422	0.131449	0.499431
	18.4	0.253536	-0.253536	2.06555e-05	0.253515	0	0	0	-0.253536	0.492388	0	0.55928	0.729898	1.4598	0	0.0301671	0	0	-2.54163	-0.729898	0	0	0	0	0.729898	0.729898	0	-0.167448	-0.253536	-1.03881	0	0	0	0.253515	0	-0.253515	0	2.06555e-05	0.253536	8.14699e-05	0	0.253515	0			0.253515	0.1266	0.126621	0.49942
	18.6	0.243227	-0.243227	1.59392e-05	0.243211	0	0	0	-0.243227	0.488159	0	0.539992	0.716708	1.43342	0	0.0310203	0	0	-2.49259	-0.716708	0	0	0	0	0.716708	0.716708	0	-0.162043	-0.243227	-1.02815	0	0	0	0.243211	0	-0.243211	0	1.59392e-05	0.243227	6.5532e-05	0	0.243211	0			0.243211	0.121455	0.121471	0.499413
	18.8	0.232354	-0.232354	1.22967e-05	0.232342	0	0	0	-0.232354	0.484177	0	0.521451	0.704107	1.40821	0	0.0318791	0	0	-2.44572	-0.704107	0	0	0	0	0.704107	0.704107	0	-0.157829	-0.232354	-1.01803	0	0	0	0.232342	0	-0.232342	0	1.22967e-05	0.232354	5.29224e-05	0	0.232342	0			0.232342	0.116027	0.116039	0.499406
	19	0.22102	-0.22102	0	0.221011	0	0	0	-0.22102	0.480406	0	0.50356	0.692035	1.38407	0	0.0327427	0	0	-2.40078	-0.692035	0	0	0	0	0.692035	0.692035	0	-0.154709	-0.22102	-1.00834	0	0	0	0.221011	0	-0.221011	0	0	0.221011	0	0	0.221011	0			0.221011	0.110368	0.110368	0.49938
	19.2	0.209346	-0.209346	0	0.209338	0	0	0	-0.209346	0.476804	0	0.486231	0.680427	1.36085	0	0.0336106	0	0	-2.3575	-0.680427	0	0	0	0	0.680427	0.680427	0	-0.152545	-0.209346	-0.998962	0	0	0	0.209338	0	-0.209338	0	0	0.209338	0	0	0.209338	0			0.209338	0.104539	0.104539	0.49938
	19.4	0.197458	-0.197458	0	0.197453	0	0	0	-0.197458	0.473352	0	0.469395	0.669214	1.33843	0	0.0344823	0	0	-2.31563	-0.669214	0	0	-2.59621e-05	0	0.669214	0.669214	0	-0.151197	-0.197458	-0.989773	0	0	0	0.197453	0	-0.197453	0	0	0.197453	0	0	0.197453	0			0.197453	0.0986039	0.0986039	0.49938
	19.6	0.185488	-0.185488	0	0.185484	0	0	0	-0.185488	0.470495	0	0.452996	0.658333	1.31667	0	0.0353577	0	0	-2.27479	-0.658333	0	0	-0.00072304	0	0.658333	0.658333	0	-0.15113	-0.185488	-0.980048	0	0	0	0.185484	0	-0.185484	0	0	0.185484	0	0	0.185484	0			0.185484	0.0926268	0.0926268	0.49938
	19.8	0.173558	-0.173558	0	0.173554	0	0	0	-0.173558	0.467732	0	0.436994	0.647725	1.29545	0	0.0362371	0	0	-2.23494	-0.647725	0	0	-0.00146966	0	0.647725	0.647725	0	-0.151548	-0.173558	-0.970345	0	0	0	0.173554	0	-0.173554	0	0	0.173554	0	0	0.173554	0			0.173554	0.0866696	0.0866696	0.49938
	20	0.16178	-0.16178	0	0.161777	0	0	0	-0.16178	0.465031	0	0.421358	0.63734	1.27468	0	0.037121	0	0	-2.19592	-0.63734	0	0	-0.00226516	0	0.63734	0.63734	0	-0.152286	-0.16178	-0.960614	0	0	0	0.161777	0	-0.161777	0	0	0.161777	0	0	0.161777	0			0.161777	0.0807882	0.0807882	0.49938
	20.2	0.150251	-0.150251	0	0.150249	0	0	0	-0.150251	0.462366	0	0.406068	0.627133	1.25427	0	0.0380105	0	0	-2.1576	-0.627133	0	0	-0.00310818	0	0.627133	0.627133	0	-0.153198	-0.150251	-0.950817	0	0	0	0.150249	0	-0.150249	0	0	0.150249	0	0	0.150249	0			0.150249	0.0750312	0.0750312	0.49938
	20.4	0.139053	-0.139053	0	0.139052	0	0	0	-0.139053	0.459714	0	0.391112	0.617071	1.23414	0	0.0389073	0	0	-2.11988	-0.617071	0	0	-0.0039965	0	0.617071	0.617071	0	-0.154161	-0.139053	-0.940928	0	0	0	0.139052	0	-0.139052	0	0	0.139052	0	0	0.139052	0			0.139052	0.0694395	0.0694395	0.49938
	20.6	0.128252	-0.128252	0	0.12825	0	0	0	-0.128252	0.457057	0	0.376482	0.607128	1.21426	0	0.0398139	0	0	-2.08268	-0.607128	0	0	-0.00492692	0	0.607128	0.607128	0	-0.155075	-0.128252	-0.93093	0	0	0	0.12825	0	-0.12825	0	0	0.12825	0	0	0.12825	0			0.12825	0.0640456	0.0640456	0.49938
	20.8	0.117897	-0.117897	0	0.117896	0	0	0	-0.117897	0.454382	0	0.362178	0.597287	1.19457	0	0.0407334	0	0	-2.04597	-0.597287	0	0	-0.00589513	0	0.597287	0.597287	0	-0.155861	-0.117897	-0.920816	0	0	0	0.117896	0	-0.117896	0	0	0.117896	0	0	0.117896	0			0.117896	0.0588748	0.0588748	0.49938
	21	0.108025	-0.108025	0	0.108024	0	0	0	-0.108025	0.451678	0	0.348199	0.587535	1.17507	0	0.04167	0	0	-2.00972	-0.587535	0	0	-0.0068956	0	0.587535	0.587535	0	-0.156459	-0.108025	-0.910586	0	0	0	0.108024	0	-0.108024	0	0	0.108024	0	0	0.108024	0			0.108024	0.0539452	0.0539452	0.49938
	21.2	0.098661	-0.098661	0	0.0986605	0	0	0	-0.098661	0.448937	0	0.334548	0.577867	1.15573	0	0.0426289	0	0	-1.97393	-0.577867	0	0	-0.00792143	0	0.577867	0.577867	0	-0.156825	-0.098661	-0.900247	0	0	0	0.0986605	0	-0.0986605	0	0	0.0986605	0	0	0.0986605	0			0.0986605	0.0492691	0.0492691	0.49938
	21.4	0.0898187	-0.0898187	0	0.0898183	0	0	0	-0.0898187	0.446155	0	0.32123	0.568281	1.13656	0	0.0436163	0	0	-1.9386	-0.568281	0	0	-0.00896429	0	0.568281	0.568281	0	-0.15693	-0.0898187	-0.889814	0	0	0	0.0898183	0	-0.0898183	0	0	0.0898183	0	0	0.0898183	0			0.0898183	0.0448534	0.0448534	0.49938
	21.6	0.0815036	-0.0815036	0	0.0815032	0	0	0	-0.0815036	0.44333	0	0.308249	0.558782	1.11756	0	0.0446395	0	0	-1.90377	-0.558782	0	0	-0.0100144	0	0.558782	0.558782	0	-0.156755	-0.0815036	-0.879306	0	0	0	0.0815032	0	-0.0815032	0	0	0.0815032	0	0	0.0815032	0			0.0815032	0.0407011	0.0407011	0.49938
	21.8	0.0737137	-0.0737137	0	0.0737135	0	0	0	-0.0737137	0.440461	0	0.295611	0.549376	1.09875	0	0.045707	0	0	-1.86947	-0.549376	0	0	-0.0110606	0	0.549376	0.549376	0	-0.156288	-0.0737137	-0.868751	0	0	0	0.0737135	0	-0.0737135	0	0	0.0737135	0	0	0.0737135	0			0.0737135	0.036811	0.036811	0.49938
	22	0.0664417	-0.0664417	0	0.0664415	0	0	0	-0.0664417	0.437548	0	0.283318	0.540072	1.08014	0	0.0468278	0	0	-1.83575	-0.540072	0	0	-0.0120903	0	0.540072	0.540072	0	-0.155525	-0.0664417	-0.858178	0	0	0	0.0664415	0	-0.0664415	0	0	0.0664415	0	0	0.0664415	0			0.0664415	0.0331795	0.0331795	0.49938
	22.2	0.0596752	-0.0596752	0	0.059675	0	0	0	-0.0596752	0.434596	0	0.271376	0.530881	1.06176	0	0.0480117	0	0	-1.80266	-0.530881	0	0	-0.0130903	0	0.530881	0.530881	0	-0.154466	-0.0596752	-0.847622	0	0	0	0.059675	0	-0.059675	0	0	0.059675	0	0	0.059675	0			0.059675	0.0298005	0.0298005	0.49938
	22.4	0.0533984	-0.0533984	0	0.0533983	0	0	0	-0.0533984	0.431605	0	0.259786	0.521816	1.04363	0	0.0492685	0	0	-1.77025	-0.521816	0	0	-0.0140466	0	0.521816	0.521816	0	-0.153115	-0.0533984	-0.837119	0	0	0	0.0533983	0	-0.0533983	0	0	0.0533983	0	0	0.0533983	0			0.0533983	0.026666	0.026666	0.49938
	22.6	0.0475928	-0.0475928	0	0.0475927	0	0	0	-0.0475928	0.428581	0	0.248552	0.512889	1.02578	0	0.0506076	0	0	-1.73857	-0.512889	0	0	-0.0149454	0	0.512889	0.512889	0	-0.15148	-0.0475928	-0.826706	0	0	0	0.0475927	0	-0.0475927	0	0	0.0475927	0	0	0.0475927	0			0.0475927	0.0237669	0.0237669	0.49938
	22.8	0.042238	-0.042238	0	0.042238	0	0	0	-0.042238	0.425525	0	0.237673	0.504112	1.00822	0	0.052037	0	0	-1.70769	-0.504112	0	0	-0.0157733	0	0.504112	0.504112	0	-0.149568	-0.042238	-0.816418	0	0	0	0.042238	0	-0.042238	0	0	0.042238	0	0	0.042238	0			0.042238	0.0210928	0.0210928	0.49938
	23	0.0373122	-0.0373122	0	0.0373121	0	0	0	-0.0373122	0.422441	0	0.227151	0.495495	0.990991	0	0.0535631	0	0	-1.67763	-0.495495	0	0	-0.0165188	0	0.495495	0.495495	0	-0.147393	-0.0373122	-0.806285	0	0	0	0.0373121	0	-0.0373121	0	0	0.0373121	0	0	0.0373121	0			0.0373121	0.0186329	0.0186329	0.49938
	23.2	0.0327926	-0.0327926	0	0.0327926	0	0	0	-0.0327926	0.419331	0	0.216983	0.487047	0.974095	0	0.0551897	0	0	-1.64843	-0.487047	0	0	-0.017172	0	0.487047	0.487047	0	-0.144969	-0.0327926	-0.796333	0	0	0	0.0327926	0	-0.0327926	0	0	0.0327926	0	0	0.0327926	0			0.0327926	0.0163759	0.0163759	0.49938
	23.4	0.0286563	-0.0286563	0	0.0286563	0	0	0	-0.0286563	0.416194	0	0.207168	0.478773	0.957546	0	0.0569176	0	0	-1.6201	-0.478773	0	0	-0.0177257	0	0.478773	0.478773	0	-0.142312	-0.0286563	-0.786578	0	0	0	0.0286563	0	-0.0286563	0	0	0.0286563	0	0	0.0286563	0			0.0286563	0.0143104	0.0143104	0.49938
	23.6	0.0248802	-0.0248802	0	0.0248802	0	0	0	-0.0248802	0.413031	0	0.197704	0.470675	0.941351	0	0.0587446	0	0	-1.59265	-0.470675	0	0	-0.0181756	0	0.470675	0.470675	0	-0.13944	-0.0248802	-0.777031	0	0	0	0.0248802	0	-0.0248802	0	0	0.0248802	0	0	0.0248802	0			0.0248802	0.0124247	0.0124247	0.49938
	23.8	0.0214416	-0.0214416	0	0.0214415	0	0	0	-0.0214416	0.409839	0	0.188585	0.462753	0.925507	0	0.0606647	0	0	-1.56608	-0.462753	0	0	-0.0185202	0	0.462753	0.462753	0	-0.136374	-0.0214416	-0.767691	0	0	0	0.0214415	0	-0.0214415	0	0	0.0214415	0	0	0.0214415	0			0.0214415	0.0107075	0.0107075	0.49938
	24	0.0183179	-0.0183179	0	0.0183179	0	0	0	-0.0183179	0.406615	0	0.179807	0.455003	0.910006	0	0.0626694	0	0	-1.54034	-0.455003	0	0	-0.0187608	0	0.455003	0.455003	0	-0.133137	-0.0183179	-0.758551	0	0	0	0.0183179	0	-0.0183179	0	0	0.0183179	0	0	0.0183179	0			0.0183179	0.00914758	0.00914758	0.49938
	24.2	0.0154876	-0.0154876	0	0.0154875	0	0	0	-0.0154876	0.403354	0	0.171366	0.447418	0.894836	0	0.0647469	0	0	-1.5154	-0.447418	0	0	-0.018901	0	0.447418	0.447418	0	-0.129752	-0.0154876	-0.749596	0	0	0	0.0154875	0	-0.0154875	0	0	0.0154875	0	0	0.0154875	0			0.0154875	0.00773416	0.00773416	0.49938
	24.4	0.0129295	-0.0129295	0	0.0129295	0	0	0	-0.0129295	0.400051	0	0.163254	0.43999	0.87998	0	0.0668833	0	0	-1.49122	-0.43999	0	0	-0.0189468	0	0.43999	0.43999	0	-0.126243	-0.0129295	-0.740807	0	0	0	0.0129295	0	-0.0129295	0	0	0.0129295	0	0	0.0129295	0			0.0129295	0.00645675	0.00645675	0.49938
	24.6	0.0106238	-0.0106238	0	0.0106238	0	0	0	-0.0106238	0.396698	0	0.155466	0.432708	0.865415	0	0.0690625	0	0	-1.46774	-0.432708	0	0	-0.0189055	0	0.432708	0.432708	0	-0.122634	-0.0106238	-0.732157	0	0	0	0.0106238	0	-0.0106238	0	0	0.0106238	0	0	0.0106238	0			0.0106238	0.00530529	0.00530529	0.49938
	24.8	0.00855105	-0.00855105	0	0.00855105	0	0	0	-0.00855105	0.393289	0	0.147994	0.42556	0.851119	0	0.0712674	0	0	-1.44488	-0.42556	0	0	-0.0187859	0	0.42556	0.42556	0	-0.118949	-0.00855105	-0.723619	0	0	0	0.00855105	0	-0.00855105	0	0	0.00855105	0	0	0.00855105	0			0.00855105	0.00427022	0.00427022	0.49938
	25	0.00669321	-0.00669321	0	0.0066932	0	0	0	-0.00669321	0.389817	0	0.14083	0.418533	0.837066	0	0.0734793	0	0	-1.42259	-0.418533	0	0	-0.0185977	0	0.418533	0.418533	0	-0.115212	-0.00669321	-0.715161	0	0	0	0.0066932	0	-0.0066932	0	0	0.0066932	0	0	0.0066932	0			0.0066932	0.00334245	0.00334245	0.49938
	25.2	0.00503301	-0.00503301	0	0.005033	0	0	0	-0.00503301	0.386274	0	0.133967	0.411614	0.823229	0	0.0756792	0	0	-1.4008	-0.411614	0	0	-0.0183513	0	0.411614	0.411614	0	-0.111445	-0.00503301	-0.706751	0	0	0	0.005033	0	-0.005033	0	0	0.005033	0	0	0.005033	0			0.005033	0.00251338	0.00251338	0.49938
	25.4	0.00355425	-0.00355425	0	0.00355425	0	0	0	-0.00355425	0.382653	0	0.127397	0.40479	0.809579	0	0.0778476	0	0	-1.37942	-0.40479	0	0	-0.0180572	0	0.40479	0.40479	0	-0.10767	-0.00355425	-0.698355	0	0	0	0.00355425	0	-0.00355425	0	0	0.00355425	0	0	0.00355425	0			0.00355425	0.00177492	0.00177492	0.49938
	25.6	0.00224172	-0.00224172	0	0.00224171	0	0	0	-0.00224172	0.378948	0	0.12111	0.398045	0.79609	0	0.0799647	0	0	-1.35839	-0.398045	0	0	-0.0177263	0	0.398045	0.398045	0	-0.103907	-0.00224172	-0.689942	0	0	0	0.00224171	0	-0.00224171	0	0	0.00224171	0	0	0.00224171	0			0.00224171	0.00111947	0.00111947	0.49938
	25.8	0.00108116	-0.00108116	0	0.00108116	0	0	0	-0.00108116	0.375151	0	0.115098	0.391367	0.782734	0	0.0820111	0	0	-1.33763	-0.391367	0	0	-0.0173694	0	0.391367	0.391367	0	-0.100175	-0.00108116	-0.681478	0	0	0	0.00108116	0	-0.00108116	0	0	0.00108116	0	0	0.00108116	0			0.00108116	0.000539908	0.000539908	0.49938
	26	5.9285e-05	-5.9285e-05	0	5.9284e-05	0	0	0	-5.9285e-05	0.371256	0	0.109353	0.384743	0.769486	0	0.0839678	0	0	-1.31707	-0.384743	0	0	-0.0169973	0	0.384743	0.384743	0	-0.0964936	-5.9285e-05	-0.672933	0	0	0	5.9284e-05	0	-5.9284e-05	0	0	5.9284e-05	0	0	5.9284e-05	0			5.9284e-05	2.96052e-05	2.96052e-05	0.49938
	26.2	0	0	0	0	0	0	0	0	0.367257	0	0.103866	0.378159	0.756319	0	0.0858163	0	0	-1.29664	-0.378159	0	0	-0.0166203	0	0.378159	0.378159	0	-0.0920415	0	-0.664277	0	0	0	0	0	0	0	0	0	0	0	0	0			0	0	0	0
	26.4	0	0	0	0	0	0	0	0	0.363149	0	0.0986283	0.371605	0.743209	0	0.087539	0	0	-1.27628	-0.371605	0	0	-0.0162482	0	0.371605	0.371605	0	-0.0877261	0	-0.655483	0	0	0	0	0	0	0	0	0	0	0	0	0			0	0	0	0
	26.6	0	0	0	0	0	0	0	0	0.358929	0	0.0936303	0.365068	0.730136	0	0.0891193	0	0	-1.25592	-0.365068	0	0	-0.0158906	0	0.365068	0.365068	0	-0.0836095	0	-0.646527	0	0	0	0	0	0	0	0	0	0	0	0	0			0	0	0	0
	26.8	0	0	0	0	0	0	0	0	0.354592	0	0.0888638	0.35854	0.717079	0	0.0905419	0	0	-1.23552	-0.35854	0	0	-0.015556	0	0.35854	0.35854	0	-0.079694	0	-0.637385	0	0	0	0	0	0	0	0	0	0	0	0	0			0	0	0	0
	27	0	0	0	0	0	0	0	0	0.350136	0	0.0843202	0.352011	0.704021	0	0.0917928	0	0	-1.21502	-0.352011	0	0	-0.0152524	0	0.352011	0.352011	0	-0.0759812	0	-0.62804	0	0	0	0	0	0	0	0	0	0	0	0	0			0	0	0	0
	27.2	0	0	0	0	0	0	0	0	0.34556	0	0.0799907	0.345474	0.690947	0	0.0928597	0	0	-1.19437	-0.345474	0	0	-0.0149868	0	0.345474	0.345474	0	-0.0724714	0	-0.618476	0	0	0	0	0	0	0	0	0	0	0	0	0			0	0	0	0
	27.4	0	0	0	0	0	0	0	0	0.340863	0	0.0758672	0.338923	0.677845	0	0.093732	0	0	-1.17354	-0.338923	0	0	-0.0147653	0	0.338923	0.338923	0	-0.0691645	0	-0.608681	0	0	0	0	0	0	0	0	0	0	0	0	0			0	0	0	0
	27.6	0	0	0	0	0	0	0	0	0.336046	0	0.0719412	0.332353	0.664705	0	0.0944009	0	0	-1.1525	-0.332353	0	0	-0.0145929	0	0.332353	0.332353	0	-0.066059	0	-0.598646	0	0	0	0	0	0	0	0	0	0	0	0	0			0	0	0	0
	27.8	0	0	0	0	0	0	0	0	0.331109	0	0.0682049	0.32576	0.651521	0	0.0948598	0	0	-1.13122	-0.32576	0	0	-0.0144733	0	0.32576	0.32576	0	-0.0631526	0	-0.588368	0	0	0	0	0	0	0	0	0	0	0	0	0			0	0	0	0
	28	0	0	0	0	0	0	0	0	0.326056	0	0.0646502	0.319144	0.638288	0	0.095104	0	0	-1.10969	-0.319144	0	0	-0.0144093	0	0.319144	0.319144	0	-0.0604419	0	-0.577846	0	0	0	0	0	0	0	0	0	0	0	0	0			0	0	0	0
	28.2	0	0	0	0	0	0	0	0	0.320889	0	0.0612695	0.312502	0.625005	0	0.0951311	0	0	-1.08789	-0.312502	0	0	-0.0144021	0	0.312502	0.312502	0	-0.0579222	0	-0.567083	0	0	0	0	0	0	0	0	0	0	0	0	0			0	0	0	0
	28.4	0	0	0	0	0	0	0	0	0.315613	0	0.0580553	0.305837	0.611673	0	0.0949408	0	0	-1.06583	-0.305837	0	0	-0.0144521	0	0.305837	0.305837	0	-0.0555879	0	-0.556085	0	0	0	0	0	0	0	0	0	0	0	0	0			0	0	0	0
	28.6	0	0	0	0	0	0	0	0	0.310232	0	0.0550004	0.299148	0.598297	0	0.094535	0	0	-1.04351	-0.299148	0	0	-0.0145581	0	0.299148	0.299148	0	-0.0534322	0	-0.544865	0	0	0	0	0	0	0	0	0	0	0	0	0			0	0	0	0
	28.8	0	0	0	0	0	0	0	0	0.304752	0	0.0520977	0.292441	0.584882	0	0.0939178	0	0	-1.02093	-0.292441	0	0	-0.0147177	0	0.292441	0.292441	0	-0.0514472	0	-0.533434	0	0	0	0	0	0	0	0	0	0	0	0	0			0	0	0	0
	29	0	0	0	0	0	0	0	0	0.299178	0	0.0493405	0.285718	0.571435	0	0.0930954	0	0	-0.998122	-0.285718	0	0	-0.0149274	0	0.285718	0.285718	0	-0.0496242	0	-0.521811	0	0	0	0	0	0	0	0	0	0	0	0	0			0	0	0	0
	29.2	0	0	0	0	0	0	0	0	0.293517	0	0.0467221	0.278985	0.557969	0	0.092076	0	0	-0.975102	-0.278985	0	0	-0.0151825	0	0.278985	0.278985	0	-0.047953	0	-0.510016	0	0	0	0	0	0	0	0	0	0	0	0	0			0	0	0	0
	29.4	0	0	0	0	0	0	0	0	0.287777	0	0.0442363	0.272247	0.544494	0	0.0908698	0	0	-0.9519	-0.272247	0	0	-0.0154773	0	0.272247	0.272247	0	-0.0464231	0	-0.498071	0	0	0	0	0	0	0	0	0	0	0	0	0			0	0	0	0
	29.6	0	0	0	0	0	0	0	0	0.281965	0	0.0418768	0.265513	0.531026	0	0.0894887	0	0	-0.928552	-0.265513	0	0	-0.0158048	0	0.265513	0.265513	0	-0.0450227	0	-0.486003	0	0	0	0	0	0	0	0	0	0	0	0	0			0	0	0	0
	29.8	0	0	0	0	0	0	0	0	0.27609	0	0.0396378	0.25879	0.51758	0	0.0879463	0	0	-0.905096	-0.25879	0	0	-0.0161575	0	0.25879	0.25879	0	-0.0437395	0	-0.473841	0	0	0	0	0	0	0	0	0	0	0	0	0			0	0	0	0
	30	0	0	0	0	0	0	0	0	0.27016	0	0.0375137	0.252087	0.504175	0	0.0862575	0	0	-0.881579	-0.252087	0	0	-0.0165268	0	0.252087	0.252087	0	-0.0425605	0	-0.461614	0	0	0	0	0	0	0	0	0	0	0	0	0			0	0	0	0
	30.2	0	0	0	0	0	0	0	0	0.264185	0	0.0354989	0.245415	0.49083	0	0.0844387	0	0	-0.858049	-0.245415	0	0	-0.0169035	0	0.245415	0.245415	0	-0.0414722	0	-0.449358	0	0	0	0	0	0	0	0	0	0	0	0	0			0	0	0	0
	30.4	0	0	0	0	0	0	0	0	0.258176	0	0.0335883	0.238784	0.477567	0	0.0825072	0	0	-0.834561	-0.238784	0	0	-0.0172778	0	0.238784	0.238784	0	-0.0404606	0	-0.437107	0	0	0	0	0	0	0	0	0	0	0	0	0			0	0	0	0
	30.6	0	0	0	0	0	0	0	0	0.252143	0	0.0317767	0.232205	0.46441	0	0.0804813	0	0	-0.811172	-0.232205	0	0	-0.0176395	0	0.232205	0.232205	0	-0.0395115	0	-0.424899	0	0	0	0	0	0	0	0	0	0	0	0	0			0	0	0	0
	30.8	0	0	0	0	0	0	0	0	0.246097	0	0.0300595	0.225692	0.451384	0	0.07838	0	0	-0.787943	-0.225692	0	0	-0.0179778	0	0.225692	0.225692	0	-0.0386105	0	-0.412773	0	0	0	0	0	0	0	0	0	0	0	0	0			0	0	0	0
	31	0	0	0	0	0	0	0	0	0.240051	0	0.028432	0.219257	0.438514	0	0.0762226	0	0	-0.764938	-0.219257	0	0	-0.0182821	0	0.219257	0.219257	0	-0.0377432	0	-0.400771	0	0	0	0	0	0	0	0	0	0	0	0	0			0	0	0	0
	31.2	0	0	0	0	0	0	0	0	0.234017	0	0.0268897	0.212914	0.425829	0	0.0740287	0	0	-0.742222	-0.212914	0	0	-0.0185414	0	0.212914	0.212914	0	-0.0368952	0	-0.388933	0	0	0	0	0	0	0	0	0	0	0	0	0			0	0	0	0
	31.4	0	0	0	0	0	0	0	0	0.228007	0	0.0254285	0.206677	0.413354	0	0.071818	0	0	-0.719862	-0.206677	0	0	-0.0187451	0	0.206677	0.206677	0	-0.0360526	0	-0.377302	0	0	0	0	0	0	0	0	0	0	0	0	0			0	0	0	0
	31.6	0	0	0	0	0	0	0	0	0.222033	0	0.0240443	0.20056	0.401119	0	0.0696096	0	0	-0.697924	-0.20056	0	0	-0.0188827	0	0.20056	0.20056	0	-0.0352016	0	-0.365918	0	0	0	0	0	0	0	0	0	0	0	0	0			0	0	0	0
	31.8	0	0	0	0	0	0	0	0	0.21611	0	0.0227333	0.194575	0.389151	0	0.0674223	0	0	-0.676471	-0.194575	0	0	-0.0189443	0	0.194575	0.194575	0	-0.0343294	0	-0.354821	0	0	0	0	0	0	0	0	0	0	0	0	0			0	0	0	0
	32	0	0	0	0	0	0	0	0	0.210247	0	0.0214917	0.188737	0.377474	0	0.0652737	0	0	-0.655566	-0.188737	0	0	-0.018921	0	0.188737	0.188737	0	-0.0334242	0	-0.34405	0	0	0	0	0	0	0	0	0	0	0	0	0			0	0	0	0
	32.2	0	0	0	0	0	0	0	0	0.204459	0	0.0203162	0.183057	0.366114	0	0.0631801	0	0	-0.635264	-0.183057	0	0	-0.0188049	0	0.183057	0.183057	0	-0.0324753	0	-0.333638	0	0	0	0	0	0	0	0	0	0	0	0	0			0	0	0	0
	32.4	0	0	0	0	0	0	0	0	0.198755	0	0.0192032	0.177545	0.355091	0	0.0611562	0	0	-0.615615	-0.177545	0	0	-0.0185897	0	0.177545	0.177545	0	-0.031474	0	-0.323617	0	0	0	0	0	0	0	0	0	0	0	0	0			0	0	0	0
	32.6	0	0	0	0	0	0	0	0	0.193145	0	0.0181497	0.172211	0.344421	0	0.059214	0	0	-0.596659	-0.172211	0	0	-0.0182712	0	0.172211	0.172211	0	-0.0304133	0	-0.314008	0	0	0	0	0	0	0	0	0	0	0	0	0			0	0	0	0
	32.8	0	0	0	0	0	0	0	0	0.187637	0	0.0171526	0.167059	0.334119	0	0.0573632	0	0	-0.578424	-0.167059	0	0	-0.0178475	0	0.167059	0.167059	0	-0.0292891	0	-0.30483	0	0	0	0	0	0	0	0	0	0	0	0	0			0	0	0	0
	33	0	0	0	0	0	0	0	0	0.182239	0	0.0162089	0.162094	0.324189	0	0.0556103	0	0	-0.560928	-0.162094	0	0	-0.0173193	0	0.162094	0.162094	0	-0.0280998	0	-0.296089	0	0	0	0	0	0	0	0	0	0	0	0	0			0	0	0	0
	33.2	0	0	0	0	0	0	0	0	0.176955	0	0.015316	0.157316	0.314633	0	0.0539584	0	0	-0.544172	-0.157316	0	0	-0.0166903	0	0.157316	0.157316	0	-0.0268471	0	-0.287786	0	0	0	0	0	0	0	0	0	0	0	0	0			0	0	0	0
	33.4	0	0	0	0	0	0	0	0	0.17179	0	0.0144711	0.152722	0.305445	0	0.0524076	0	0	-0.528146	-0.152722	0	0	-0.015967	0	0.152722	0.152722	0	-0.0255353	0	-0.279909	0	0	0	0	0	0	0	0	0	0	0	0	0			0	0	0	0
	33.6	0	0	0	0	0	0	0	0	0.166743	0	0.0136718	0.148307	0.296613	0	0.0509546	0	0	-0.512824	-0.148307	0	0	-0.0151585	0	0.148307	0.148307	0	-0.0241717	0	-0.272442	0	0	0	0	0	0	0	0	0	0	0	0	0			0	0	0	0
	33.8	0	0	0	0	0	0	0	0	0.161816	0	0.0129158	0.144061	0.288123	0	0.0495938	0	0	-0.498172	-0.144061	0	0	-0.0142762	0	0.144061	0.144061	0	-0.0227658	0	-0.265357	0	0	0	0	0	0	0	0	0	0	0	0	0			0	0	0	0
	34	0	0	0	0	0	0	0	0	0.157007	0	0.0122007	0.139977	0.279953	0	0.0483173	0	0	-0.484145	-0.139977	0	0	-0.013333	0	0.139977	0.139977	0	-0.0213287	0	-0.258624	0	0	0	0	0	0	0	0	0	0	0	0	0			0	0	0	0
	34.2	0	0	0	0	0	0	0	0	0.152313	0	0.0115244	0.136041	0.272082	0	0.0471162	0	0	-0.470694	-0.136041	0	0	-0.0123425	0	0.136041	0.136041	0	-0.0198727	0	-0.252209	0	0	0	0	0	0	0	0	0	0	0	0	0			0	0	0	0
	34.4	0	0	0	0	0	0	0	0	0.147734	0	0.0108849	0.132243	0.264486	0	0.0459805	0	0	-0.457767	-0.132243	0	0	-0.0113189	0	0.132243	0.132243	0	-0.0184099	0	-0.246076	0	0	0	0	0	0	0	0	0	0	0	0	0			0	0	0	0
	34.6	0	0	0	0	0	0	0	0	0.143264	0	0.0102802	0.128571	0.257143	0	0.0449007	0	0	-0.445312	-0.128571	0	0	-0.0102756	0	0.128571	0.128571	0	-0.0169527	0	-0.24019	0	0	0	0	0	0	0	0	0	0	0	0	0			0	0	0	0
	34.8	0	0	0	0	0	0	0	0	0.138902	0	0.00970846	0.125015	0.250029	0	0.0438673	0	0	-0.433281	-0.125015	0	0	-0.00922537	0	0.125015	0.125015	0	-0.0155123	0	-0.234517	0	0	0	0	0	0	0	0	0	0	0	0	0			0	0	0	0
	35	0	0	0	0	0	0	0	0	0.134644	0	0.00916795	0.121563	0.243125	0	0.0428717	0	0	-0.421629	-0.121563	0	0	-0.00817973	0	0.121563	0.121563	0	-0.0140988	0	-0.229027	0	0	0	0	0	0	0	0	0	0	0	0	0			0	0	0	0
	35.2	0	0	0	0	0	0	0	0	0.130487	0	0.00865702	0.118206	0.236413	0	0.0419063	0	0	-0.410315	-0.118206	0	0	-0.00714883	0	0.118206	0.118206	0	-0.0127212	0	-0.223692	0	0	0	0	0	0	0	0	0	0	0	0	0			0	0	0	0
	35.4	0	0	0	0	0	0	0	0	0.12643	0	0.00817407	0.114938	0.229876	0	0.0409647	0	0	-0.399303	-0.114938	0	0	-0.00614135	0	0.114938	0.114938	0	-0.0113871	0	-0.218489	0	0	0	0	0	0	0	0	0	0	0	0	0			0	0	0	0
	35.6	0	0	0	0	0	0	0	0	0.12247	0	0.00771762	0.11175	0.2235	0	0.0400414	0	0	-0.388564	-0.11175	0	0	-0.00516454	0	0.11175	0.11175	0	-0.0101024	0	-0.213398	0	0	0	0	0	0	0	0	0	0	0	0	0			0	0	0	0
	35.8	0	0	0	0	0	0	0	0	0.118605	0	0.00728624	0.108637	0.217274	0	0.0391319	0	0	-0.378073	-0.108637	0	0	-0.00422427	0	0.108637	0.108637	0	-0.00887202	0	-0.208402	0	0	0	0	0	0	0	0	0	0	0	0	0			0	0	0	0
	36	0	0	0	0	0	0	0	0	0.114833	0	0.00687859	0.105595	0.211189	0	0.0382329	0	0	-0.367809	-0.105595	0	0	-0.00332513	0	0.105595	0.105595	0	-0.00769958	0	-0.203489	0	0	0	0	0	0	0	0	0	0	0	0	0			0	0	0	0
											% ATP flux from Ox. Stickland fmn. 0-10h:	0.276139			% ATP flux from BUK 24-36h:	0.06095																										1	NH3 export log phase	SUM(NH3 export<14h)	79.0148
											% ATP flux from glucose overall	0.659684																														2	NH3 export from Leu log phase	SUM(NH3 exp Leu<14h)	39.761
											% ATP flux from glucose 0-9.8h	0.388904																														3	[NH3] in MMM	2*[(NH4)2SO4]	0.606
											% ATP flux from glucose 10-23.8h	0.841268																														4	Total NH3 pool	SUM((1), (3))	79.6208
											% ATP flux from glucose 24-36h	0.712759																														5	% Leu NH3 in pool	(2) / (4)	0.49938
											% ATP flux 0-9.8h	0.36134
											% ATP flux 10-23.8h	0.497607
											% ATP flux 24-36h	0.141053
[truncated: 5 more columns]

## Sheet: Supplementary Table 7
Time (h)	Trans_tagd	Trans_ppat	Trans_gluL	Trans_asnL	Trans_glyb	Trans_aspL2	Trans_ptrc	Trans_metD	Trans_chol	Trans_atp	Trans_glnL	Trans_pi2	Trans_argL	Trans_his	Trans_tyrL	Trans_zn2	Trans_g3p	Trans_fe2	Trans_no2	Trans_cysL	Trans_c1ala	Trans_metL	Trans_trpL	Trans_spmd	Trans_lysL	Trans_leuL	Trans_alaL2	Trans_pheL	Trans_cobalt	Trans_ca	Trans_valL	Trans_proL	Trans_mg3	Trans_thrL	Trans_k	Trans_gly	Trans_mg2	Trans_serL	Trans_ileL	Trans_ribD	Trans_raf	Trans_GTHOr	ID_asnsyna	ID_cbmylphsyn	ID_nacetyltransfer	ID_470	ID_222	ID_88	ID_317
0	0	0	0	0	0	0	0	0	0	0	0	0	0	0	0	0	0	0	0	0.00439602	0	0	0	0	0	0	0	0	0	0	0	0	0	0	0	0	0	0	0	0	0	0	0	-7.3237e-32	0	0	0	0	0
0.2	0	0	0	0	0	0	0	0	0	0	0	0	0	0	0	0	0	0	0	0.0142385	0	0	0	0	0	0	0	0	0	0	0	0	0	0	0	0	0	0	0	0	0	0	0	0	0	0	0	0	0
0.4	0	0	0	0	0	0	0	0	0	0	0	0	0	0	0	0	0	0	0	0.0250544	0	0	0	0	0	0	0	0	0	0	0	0	0	0	0	0	0	0	0	0	-2.69519e-32	0	0	0	0	0	0	0	0
0.6	0	0	0	0	0	0	0	0	0	0	0	0	0	0	0	0	0	0	0	0.0368366	0	0	0	0	0	0	0	0	0	0	0	0	0	0	0	0	0	0	0	0	5.42637e-33	0	0	0	0	0	0	0	0
0.8	0	0	0	0	0	0	0	0	0	0	0	0	0	0	0	0	0	0	0	0.049547	0	0	0	0	0	0	0	0	0	0	0	0	0	0	0	0	0	0	0	0	5.84746e-33	0	0	0	0	0	0	0	0
1	0	0	0	0	0	0	0	0	0	0	0	0	0	0	0	0	0	0	0	0.0631089	0	0	0	0	0	0	0	0	0	0	0	0	0	0	0	0	0	0	0	0	-4.14592e-33	0	0	-4.97685e-48	0	0	0	0	0
1.2	0	0	0	0	0	0	0	0	0	0	0	0	0	0	0	0	0	0	0	0.0773993	0	0	0	0	0	0	0	0	0	0	0	0	0	0	0	0	0	0	0	0	1.11868e-32	0	0	0	0	0	0	0	0
1.4	0	0	0	0	0	0	0	0	0	0	0	0	0	0	0	0	0	0	0	0.0922416	0	0	0	0	0	0	0	0	0	0	0	0	0	0	0	0	0	0	0	0	-7.09733e-34	0	0	-1.92373e-51	0	0	0	0	0
1.6	0	0	0	0	0	0	0	0	0	0	0	0	0	0	0	0	0	0	0	0.107402	0	0	0	0	0	0	0	0	0	0	0	0	0	0	0	0	0	0	0	0	-1.52152e-32	0	0	0	0	0	0	0	0
1.8	0	0	0	0	0	0	0	0	0	0	0	0	0	0	0	0	0	0	0	0.122589	0	0	0	0	0	0	0	0	0	0	0	0	0	0	0	0	0	0	0	0	-1.17783e-32	0	0	0	0	0	0	0	0
2	0	0	0	0	0	0	0	0	0	0	0	0	0	0	0	0	0	0	0	0.137467	0	0	0	0	0	0	0	0	0	0	0	0	0	0	0	0	0	0	0	0	-1.10426e-32	0	0	0	0	0	0	0	0
2.2	0	0	0	0	1.15676e-16	0	0	0	-3.15216e-17	0	0	0	0	0	0	0	0	0	0	0.151679	0	0	0	0	0	0	0	0	0	0	0	0	0	0	0	0	0	0	0	0	8.02232e-33	0	0	0	0	0	0	0	0
2.4	0	0	0	0	0	0	0	0	-1.92333e-32	0	0	0	0	0	0	0	0	0	0	0.164896	0	0	0	0	0	0	0	0	0	0	0	0	0	0	0	0	0	0	0	0	0	0	0	0	0	0	0	0	0
2.6	0	0	0	0	0	0	0	0	3.75981e-17	0	0	0	0	0	0	0	0	0	0	0.176904	0	0	0	0	0	0	0	0	0	0	0	0	0	0	0	0	0	0	0	0	2.35139e-31	0	0	0	0	0	0	0	0
2.8	0	0	0	0	0	0	0	0	0	0	0	0	0	0	0	0	0	0	0	0.187731	0	0	0	0	0	0	0	0	0	0	0	0	0	0	0	0	0	0	0	0	7.74509e-33	0	0	-3.40863e-20	0	0	0	0	0
3	0	0	0	0	1.84256e-32	0	0	0	2.64295e-31	0	0	0	0	0	0	0	0	0	0	0.197829	0	0	0	0	0	0	0	0	0	0	0	0	0	0	0	0	0	0	0	0	0	0	0	0	0	0	0	0	0
3.2	0	0	0	0	0	0	0	0	0	0	0	0	0	0	0	0	0	0	0	0.208441	0	0	0	0	0	0	0	0	0	0	0	0	0	0	0	0	0	0	0	0	-2.36931e-32	-1.91557e-32	0	0	0	0	0	0	0
3.4	0	0	0	0	0	0	0	0	-1.09262e-31	0	0	0	0	0	0	0	0	0	0	0.222137	0	0	0	0	0	0	0	0	0	0	0	0	0	0	0	0	0	0	0	0	0	4.73862e-33	0	0	0	0	0	0	0
3.6	0	0	0	0	0	0	0	0	0	0	0	0	0	0	0	0	0	0	0	0.240626	0	0	0	0	0	0	0	0	0	0	0	0	0	0	0	0	0	0	0	0	7.0804e-32	9.47723e-33	0	-3.1055e-31	0	0	0	0	0
3.8	0	0	0	0	0	0	0	0	0	0	0	0	0	0	0	0	0	0	0	0.266395	0	0	0	0	0	0	0	0	0	0	0	0	0	0	0	0	0	0	0	0	0	-2.36931e-32	0	1.87524e-17	0	0	0	0	0
4	0	0	0	0	0	0	0	0	0	0	0	0	0	0	0	0	0	0	0	0.301032	0	0	0	0	0	0	0	0	0	0	0	0	0	0	0	0	0	0	0	0	0	-2.18662e-33	0	0	0	0	0	0	0
4.2	0	0	0	0	0	0	0	0	0	0	0	0	0	0	0	0	0	0	0	0.344238	0	0	0	0	0	0	0	0	0	0	0	0	0	0	0	0	0	0	0	0	-1.34329e-17	0	0	0	0	0	0	0	0
4.4	0	0	0	0	0	0	0	0	0	0	0	0	0	0	0	0	0	0	0	0.393566	0	0	0	0	0	0	0	0	0	0	0	0	0	0	0	0	0	0	0	0	-1.18338e-31	0	0	0	0	0	0	0	0
4.6	0	0	0	0	0	0	0	0	0	0	0	0	0	0	0	0	0	0	0	0.444973	0	0	0	0	0	0	0	0	0	0	0	0	0	0	0	0	0	0	0	0	0	0	0	0	0	0	0	0	0
4.8	0	0	0	0	0	0	0	0	0	0	0	0	0	0	0	0	0	0	0	0.493575	0	0	0	0	0	0	0	0	0	0	0	0	0	0	0	0	0	0	0	0	-3.0236e-31	0	0	0	0	0	0	0	0
5	0	0	0	0	0	0	0	0	0	0	0	0	0	0	0	0	0	0	0	0.534303	0	0	0	0	0	0	0	0	0	0	0	0	0	0	0	0	0	0	0	0	4.5205e-32	0	0	0	0	0	0	0	0
5.2	0	0	0	0	0	0	0	0	0	0	0	0	0	0	0	0	0	0	0	0.562457	0	0	0	0	0	0	0	0	0	0	0	0	0	0	0	0	0	0	0	0	2.85764e-32	0	0	6.16655e-32	0	0	0	0	0
5.4	0	0	0	0	0	0	0	0	0	0	0	0	0	0	0	0	0	0	0	0.574306	0	0	0	0	0	0	0	0	0	0	0	0	0	0	0	0	0	0	0	0	0	0	0	0	0	0	0	0	0
5.6	0	0	0	0	0	0	0	0	0	0	0	0	0	0	0	0	0	0	0	0.567951	0	0	0	0	0	0	0	0	0	0	0	0	0	0	0	0	0	0	0	0	0	0	0	0	0	0	0	0	0
5.8	0	0	0	0	0	0	0	0	0	0	0	0	0	0	0	0	0	0	0	0.543925	0	0	0	0	0	0	0	0	0	0	0.00871363	0	0	0	0	0	0	0	0	0	3.73735e-32	0	0	0	0	0	0	0	0
6	0	0	0	0	0	0	0	0	0	0	0	0	0	0	0	0	0	0	0	0.504705	0	0	0	0	0	0	0	0	0	0	0.0286103	0	0	0	0	0	0	0	0	0	7.63184e-33	0	0	0	0	0	0	0	0
6.2	0	0	0	0	0	0	0	0	0	0	0	0	0	0	0	0	0	0	0	0.453975	0	0	0	0	0	0	0	0	0	0	0.0564823	0	0	0	0	0	0	0	0	0	-4.18025e-31	0	0	0	0	0	0	0	0
6.4	0	0	0	0	0	0	0	0	0	0	0	0	0	0	0	0	0	0	0	0.396034	0	0	0	0	0	0	0	0	0	0	0.0926439	0	0	0	0	0	0	0	0	0	0	0	0	-1.54768e-31	0	0	0	0	0
6.6	0	0	0	0	0	0	0	0	0	0	0	0	0	0	0	0	0	0	0	0.335311	0	0	0	0	0	0	0	0	0	0	0.135874	0	0	0	0	0	0	0	0	0	0	0	0	0	0	0	0	0	0
6.8	0	0	0	0	0	0	0	0	0	0	0	0	0	0	0	0	0	0	0	0.276008	0	0	0	0	0	0	0	0	0	0	0.184123	0	0	0	0	0	0	0	0	0	-3.22739e-31	0	0	0	0	0	0	0	0
7	0	0	0	0	0	0	0	0	0	0	0	0	0	0	0	0	0	0	0	0.221775	0	0	0	0	0	0	0	0	0	0	0.236474	0	0	0	0	0	0	0	0	0	1.87573e-32	0	0	0	0	0	0	0	0
7.2	0	0	0	0	0	0	0	0	0	0	0	0	0	0	0	0	0	0	0	0.175315	0	0	0	0	0	0	0	0	0	0	0.296373	0	0	0	0	0	0	0	0	0	3.09648e-31	0	0	4.93227e-31	0	0	0	0	0
7.4	0	0	0	0	0	0	0	0	3.59594e-18	0	0	0	0	0	0	0	0	0	0	0.137867	0	0	0	0	0	0	0	0	0	0	0.371113	0	0	0	0	0	0	0	0	0	-6.11629e-32	0	0	-4.98536e-32	0	0	0	0	0
7.6	0	0	0	0	0	0	0	0	4.79195e-31	0	0	0	0	0	0	0	0	0	0	0.108777	0	0	0	0	0	0	0	0	0	0	0.45977	0	0	0	0	0	0	0	0	0	-6.63347e-32	0	0	0	0	0	0	0	0
7.8	0	0	0	0	0	0	0	0	0	0	0	0	0	0	0	0	0	0	0	0.0859429	0	0	0	0	0	0	0	0	0	0	0.546822	0	0	0	0	0	0	0	0	0	-9.71466e-32	0	0	0	0	0	0	0	0
8	0	0	0	0	0	0	0	0	1.25874e-31	0	0	0	0	0	0	0	0	0	0	0.066928	0	0	0	0	0	0	0	0	0	0	0.611383	0	0	0	0	0	0	0	0	0	0	0	0	0	0	0	0	0	0
8.2	0	0	0	0	0	0	0	0	0	0	0	0	0	0	0	0	0	0	0	0.0497635	0	0	0	0	0	0	0	0	0	0	0.636636	0	0	0	0	0	0	0	0	0	-1.25992e-32	0	0	0	0	0	0	0	0
8.4	0	0	0	0	0	0	0	0	0	0	0	0	0	0	0	0	0	0	0	0.0331437	0	0	0	0	0	0	0	0	0	0	0.616092	0	0	0	0	0	0	0	0	0	0	0	0	0	0	0	0	0	0
8.6	0	0	0	0	0	0	0	0	0	0	0	0	0	0	0	0	0	0	0	0.016293	0	0	0	0	0	0	0	0	0	0	0.556097	0	0	0	0	0	0	0	0	0	-1.01508e-35	0	0	-1.86323e-30	0	0	0	0	0
8.8	0	0	0	0	0	0	0	0	0	0	0	0	0	0	0	0	0	0	0	0	0	0	0	0	0	0	0	0	0	0	0.473421	0	0	0	0	0	0	0	0	0	0	0	0	-5.26829e-16	0	0	0	0	0
9	0	0	0	0	0	0	0	0	0	0	0	0	0	0	0	0	0	0	0	0	0	0	0	0	0	0	0	0	0	0	0.389088	0	0	0	0	0	0	0	0	0	1.50765e-31	0	0	-1.35468e-30	0	0	0	0	0
9.2	0	0	0	0	0	0	0	0	0	0	0	0	0	0	0	0	0	0	0	0	0	0	0	0	0	0	0	0	0	0	0.319055	0	0	0	0	0	0	0	0	0	0	3.43384e-19	0	-1.05691e-31	0	0	0	0	0
9.4	0	0	0	0	0	0	0	0	0	0	0	0	0	0	0	0	0	0	0	0	0	0	0	0	0	0	0	0	0	0	0.264848	0	0	0	0	0	0	0	0	0	-2.87487e-31	0	0	0	0	0	0	0	0
9.6	0	0	0	0	0	0	0	0	0	0	0	0	0	0	0	0	0	0	0	0	0	0	0	0	0	0	0	0	0	0	0.218292	0	0	0	0	0	0	0	0	0	0	0	0	0	0	0	0	0	0
9.8	0	0	0	0	0	0	0	0	0	0	0	0	0	0	0	0	0	0	0	0	0	0	0	0	0	0	0	0	0	0	0.166213	0	0	0	0	0	0	0	0	0	3.82268e-33	0	0	4.76743e-32	0	0	0	0	0
10	0	0	0	0	0	0	0	0	0	0	0	0	0	0	0	0	0	0	0	0	0	0	0	0	0	0	0	0	0	0	0.117189	0	0	0	0	0	0	0	0	0	0	0	0	1.31583e-31	0	0	0	0	0
10.2	0	0	0	0	0	0	0	0	0	0	0	0	0	0	0	0	0	0	0	0	0	0	0	0	0	0	0	0	0	0	0.0716809	0	0	0	0	0	0	0	0	0	0	0	0	0	0	0	0	0	0
10.4	0	0	0	0	0	0	0	0	0	0	0	0	0	0	0	0	0	0	0	0	0	0	0	0	0	0	0	0	0	0	0.0301984	0	0	0	0	0	0	0	0	0	-1.97587e-34	0	0	0	0	0	0	0	0
10.6	0	0	0	0	0	0	0	0	0	0	0	0	0	0	0	0	0	0	0	0	0	0	0	0	0	0	0	0	0	0	0	0	0	0	0	0	0	0	0	0	0	0	0	0	0	0	0	0	0
10.8	0	0	0	0	0	0	0	0	0	0	0	0	0	0	0	0	0	0	0	0	0	0	0	0	0	0	0	0	0	0	0	0	0	0	0	0	0	0	0	0	-6.44627e-33	0	0	0	0	0	0	0	0
11	0	0	0	0	0	0	0	0	0	0	0	0	0	0	0	0	0	0	0	0	0	0	0	0	0	0	0	0	0	0	0	0	0	0	0	0	0	0	0	0	0	0	0	0	0	0	0	0	0
11.2	0	0	0	0	0	0	0	0	0	0	0	0	0	0	0	0	0	0	0	0	0	0	0	0	0	0	0	0	0	0	0	0	0	0	0	0	0	0	0	0	0	0	0	-1.0352e-32	0	0	0	0	0
11.4	0	0	0	0	0	0	0	0	0	0	0	0	0	0	0	0	0	0	0	0	0	0	0	0	0	0	0	0	0	0	0	0	0	0	0	0	0	0	0	0	-4.04657e-32	0	0	0	0	0	0	0	0
11.6	0	0	0	0	0	0	0	0	0	0	0	0	0	0	0	0	0	0	0	0	0	0	0	0	0	0	0	0	0	0	0	0	0	0	0	0	0	0	0	0	-2.02329e-32	0	0	0	0	0	0	0	0
11.8	0	0	0	0	0	0	0	0	0	0	0	0	0	0	0	0	0	0	0	0	0	0	0	0	0	0	0	0	0	0	0	0	0	0	0	0	0	0	0	0	1.25073e-48	0	0	0	0	0	0	0	0
12	0	0	0	0	0	0	0	0	0	0	0	0	0	0	0	0	0	0	0	0	0	0	0	0	0	0	0	0	0	0	0	0	0	0	0	0	0	0	0	0	0	0	0	0	0	0	0	0	0
12.2	0	0	0	0	0	0	0	0	0	0	0	0	0	0	0	0	0	0	0	0	0	0	0	0	0	0	0	0	0	0	0	0	0	0	0	0	0	0	0	0	-5.00293e-48	0	0	0	0	0	0	0	0
12.4	0	0	0	0	0	0	0	0	0	0	0	0	0	0	0	0	0	0	0	0	0	0	0	0	0	0	0	0	0	0	0	0	0	0	0	0	0	0	0	0	0	0	0	0	0	0	0	0	0
12.6	0	0	0	0	0	0	0	0	0	0	0	0	0	0	0	0	0	0	0	0	0	0	0	0	0	0	0	0	0	0	0	0	0	0	0	0	0	0	0	0	0	0	0	0	0	0	0	0	0
12.8	0	0	0	0	0	0	0	0	0	0	0	0	0	0	0	0	0	0	0	0	0	0	0	0	0	0	0	0	0	0	0	0	0	0	0	0	0	0	0	0	0	0	0	0	0	0	0	0	0
13	0	0	0	0	0	0	0	0	0	0	0	0	0	0	0	0	0	0	0	0	0	0	0	0	0	0	0	0	0	0	0	0	0	0	0	0	0	0	0	0	-1.35802e-33	0	0	-1.60876e-48	0	0	0	0	0
13.2	0	0	0	0	0	0	0	0	0	0	0	0	0	0	0	0	0	0	0	0	0	0	0	0	0	0	0	0	0	0	0	0	0	0	0	0	0	0	0	0	-5.63279e-33	0	0	-5.94559e-32	0	0	0	0	0
13.4	0	0	0	0	0	0	0	0	0	0	0	0	0	0	0	0	0	0	0	0	0	0	0	0	0	0	0	0	0	0	0	0	0	0	0	0	0	0	0	0	3.46691e-33	0	0	-2.69639e-32	0	0	0	0	0
13.6	0	0	0	0	0	0	0	0	0	0	0	0	0	0	0	0	0	0	0	0	0	0	0	0	0	0	0	0	0	0	0	0	0	0	0	0	0	0	0	0	0	0	0	0	0	0	0	0	0
13.8	0	0	0	0	0	0	0	0	0	0	0	0	0	0	0	0	0	0	0	0	0	0	0	0	0	0	0	0	0	0	0	0	0	0	0	0	0	0	0	0	0	0	0	0	0	0	0	0	0
14	0	0	0	0	0	0	0	0	0	0	0	0	0	0	0	0	0	0	0	0	0	0	0	0	0	0	0	0	0	0	0	0	0	0	0	0	0	0	0	0	0	0	0	0	0	0	0	0	0
14.2	0	0	0	0	0	0	0	0	0	0	0	0	0	0	0	0	0	0	0	0	0	0	0	0	0	0	0	0	0	0	0	0	0	0	0	0	0	0	0	0	0	0	0	0	0	0	0	0	0
14.4	0	0	0	0	0	0	0	0	0	0	0	0	0	0	0	0	0	0	0	0	0	0	0	0	0	0	0	0	0	0	0	0	0	0	0	0	0	0	0	0	0	0	0	0	0	0	0	0	0
14.6	0	0	0	0	0	0	0	0	0	0	0	0	0	0	0	0	0	0	0	0	0	0	0	0	0	0	0	0	0	0	0	0	0	0	0	0	0	0	0	0	6.63347e-32	0	0	0	0	0	0	0	0
14.8	0	0	0	0	0	0	0	0	0	0	0	0	0	0	0	0	0	0	0	0	0	0	0	0	0	0	0	0	0	0	0	0	0	0	0	0	0	0	0	0	-3.05815e-32	0	0	0	0	0	0	0	0
15	0	0	0	0	0	0	0	0	0	0	0	0	0	0	0	0	0	0	0	0	0	0	0	0	0	0	0	0	0	0	0	0	0	0	0	0	0	0	0	0	-1.61468e-31	0	0	0	0	0	0	0	0
15.2	0	0	0	0	0	0	0	0	0	0	0	0	0	0	0	0	0	0	0	0	0	0	0	0	0	0	0	0	0	0	0	0	0	0	0	0	0	0	0	0	-2.4084e-32	0	0	0	0	0	0	0	0
15.4	-1.1387e-31	0	0	0	0	0	0	0	0	0	0	0	0	0	0	0	0	0	0	0	0	0	0	0	0	0	0	0	0	0	0	0	0	0	0	0	0	0	0	0	-1.61937e-32	0	0	0	0	0	0	0	0
15.6	-3.70763e-17	0	0	0	0	0	0	0	0	0	0	0	0	0	0	0	0	0	0	0	0	0	0	0	0	0	0	0	0	0	0	0	0	0	0	0	0	0	0	0	1.86227e-31	0	0	0	0	0	0	0	0
15.8	0	0	0	0	0	0	0	0	0	0	0	0	0	0	0	0	0	0	0	0	0	0	0	0	0	0	0	0	0	0	0	0	0	0	0	0	0	0	0	0	-3.19649e-32	0	0	0	0	0	0	0	0
16	-6.84609e-32	0	0	0	0	0	0	0	0	0	0	0	0	0	0	0	0	0	0	0	0	0	0	0	0	0	0	0	0	0	0	0	0	0	0	0	0	0	0	0	-1.50948e-32	0	0	0	0	0	0	0	0
16.2	0	0	0	0	0	0	0	0	0	0	0	0	0	0	0	0	0	0	0	0	0	0	0	0	0	0	0	0	0	0	0	0	0	0	0	0	0	0	0	0	1.35098e-32	0	0	0	0	0	0	0	0
16.4	0	0	0	0	0	0	0	0	0	0	0	0	0	0	0	0	0	0	0	0	0	0	0	0	0	0	0	0	0	0	0	0	0	0	0	0	0	0	0	0	-2.43177e-31	0	0	0	0	0	0	0	0
16.6	0	0	0	0	0	0	0	0	0	0	0	0	0	0	0	0	0	0	0	0	0	0	0	0	0	0	0	0	0	0	0	0	0	0	0	0	0	0	0	0	-2.16157e-31	0	0	0	0	0	0	0	0
16.8	0	0	0	0	0	0	0	0	0	0	0	0	0	0	0	0	0	0	0	0	0	0	0	0	0	0	0	0	0	0	0	0	0	0	0	0	0	0	0	0	-1.08079e-31	0	0	0	0	0	0	0	0
17	0	0	0	0	0	0	0	0	0	0	0	0	0	0	0	0	0	0	0	-1.6666e-33	0	0	0	0	0	0	0	0	0	0	0	0	0	0	0	0	0	0	0	0	-2.70196e-32	0	0	0	0	0	0	0	0
17.2	0	0	0	0	0	0	0	0	0	0	0	0	0	0	0	0	0	0	0	-1.33085e-32	0	0	0	0	0	0	0	0	0	0	0	0	0	0	0	0	0	0	0	0	0	0	0	0	0	0	0	0	0
17.4	0	0	0	0	0	0	0	0	0	0	0	0	0	0	0	0	0	0	0	4.67488e-16	0	0	0	0	0	0	0	0	0	0	0	0	0	0	0	0	0	0	0	0	0	0	0	0	0	0	0	0	0
17.6	0	0	0	0	0	0	0	0	0	0	0	0	0	0	0	0	0	0	0	1.94422e-16	0	0	0	0	0	0	0	0	0	0	0	0	0	0	0	0	0	0	0	0	0	0	0	0	0	0	0	0	0
17.8	0	0	0	0	0	0	0	0	0	0	0	0	0	0	0	0	0	0	0	2.51731e-17	0	0	0	0	0	0	0	0	0	0	0	0	0	0	0	0	0	0	0	0	0	0	0	0	0	0	0	0	0
18	0	0	0	0	0	0	0	0	0	0	0	0	0	0	0	0	0	0	0	-2.73155e-17	0	0	0	0	0	0	0	0	0	0	0	0	0	0	0	0	0	0	0	0	0	0	0	0	0	0	0	0	0
18.2	0	0	0	0	0	0	0	0	0	0	0	0	0	0	0	0	0	0	0	-2.71549e-16	0	0	0	0	0	0	0	0	0	0	0	0	0	0	0	0	0	0	0	0	0	0	0	0	0	0	0	0	0
18.4	0	0	0	0	0	0	0	0	0	0	0	0	0	0	0	0	0	0	0	-2.35128e-16	0	0	0	0	0	0	0	0	0	0	0	0	0	0	0	0	0	0	0	0	0	0	0	0	0	0	0	0	0
18.6	0	0	0	0	0	0	0	0	0	0	0	0	0	0	0	0	0	0	0	-3.13325e-16	0	0	0	0	0	0	0	0	0	0	0	0	0	0	0	0	0	0	0	0	0	0	0	0	0	0	0	0	0
18.8	0	0	0	0	0	0	0	0	0	0	0	0	0	0	0	0	0	0	0	-2.87081e-16	0	0	0	0	0	0	0	0	0	0	0	0	0	0	0	0	0	0	0	0	0	0	0	0	0	0	0	0	0
19	0	0	0	0	0	0	0	0	0	0	0	0	0	0	0	0	0	0	0	2.74227e-16	0	0	0	0	0	0	0	0	0	0	0	0	0	0	0	0	0	0	0	0	1.97712e-16	0	0	0	0	0	0	0	0
19.2	0	0	0	0	0	0	0	0	0	0	0	0	0	0	0	0	0	0	0	0	0	0	0	0	0	0	0	0	0	0	0	0	0	0	0	0	0	0	0	0	4.0978e-32	0	0	0	0	0	0	0	0
19.4	0	0	0	0	0	0	0	0	0	0	0	0	0	0	0	0	0	0	0	0	0	0	0	0	0	0	0	0	0	0	0	0	0	0	0	0	0	0	0	0	2.20425e-32	0	0	0	0	0	0	0	0
19.6	1.76458e-24	0	0	0	0	0	0	0	0	0	0	0	0	0	0	0	0	0	0	0	0	0	0	0	0	0	0	0	0	0	0	0	0	0	0	0	0	0	0	0	0	0	0	0	0	0	0	0	0
19.8	0	0	0	0	0	0	0	0	0	0	0	0	0	0	0	0	0	0	0	0	0	0	0	0	0	0	0	0	0	0	0	0	0	0	0	0	0	0	0	0	0	0	0	0	0	0	0	0	0
20	0	0	0	0	0	0	0	0	0	0	0	0	0	0	0	0	0	0	0	0	0	0	0	0	0	0	0	0	0	0	0	0	0	0	0	0	0	0	0	0	0	0	0	0	0	0	0	0	0
20.2	0	0	0	0	0	0	0	0	0	0	0	0	0	0	0	0	0	0	0	0	0	0	0	0	0	0	0	0	0	0	0	0	0	0	0	0	0	0	0	0	0	0	0	0	0	0	0	0	0
20.4	2.19376e-33	0	0	0	0	0	0	0	0	0	0	0	0	0	0	0	0	0	0	0	0	0	0	0	0	0	0	0	0	0	0	0	0	0	0	0	0	0	0	0	0	0	0	0	0	0	0	0	0
20.6	0	0	0	0	0	0	0	0	0	0	0	0	0	0	0	0	0	0	0	0	0	0	0	0	0	0	0	0	0	0	0	0	0	0	0	0	0	0	0	0	0	0	0	0	0	0	0	0	0
20.8	0	0	0	0	0	0	0	0	0	0	0	0	0	0	0	0	0	0	0	0	0	0	0	0	0	0	0	0	0	0	0	0	0	0	0	0	0	0	0	0	-7.29299e-17	0	0	0	0	0	0	0	0
21	0	0	0	0	0	0	0	0	0	0	0	0	0	0	0	0	0	0	0	0	0	0	0	0	0	0	0	0	0	0	0	0	0	0	0	0	0	0	0	0	0	0	0	0	0	0	0	0	0
21.2	0	0	0	0	0	0	0	0	0	0	0	0	0	0	0	0	0	0	0	0	0	0	0	0	0	0	0	0	0	0	0	0	0	0	0	0	0	0	0	0	0	0	0	0	0	0	0	0	0
21.4	0	0	0	0	0	0	0	0	0	0	0	0	0	0	0	0	0	0	0	0	0	0	0	0	0	0	0	0	0	0	0	0	0	0	0	0	0	0	0	0	1.68449e-33	0	0	0	0	0	0	0	0
21.6	0	0	0	0	0	0	0	0	0	0	0	0	0	0	0	0	0	0	0	0	0	0	0	0	0	0	0	0	0	0	0	0	0	0	0	0	0	0	0	0	2.03039e-32	0	0	0	0	0	0	0	0
21.8	0	0	0	0	0	0	0	0	0	0	0	0	0	0	0	0	0	0	0	0	0	0	0	0	0	0	0	0	0	0	0	0	0	0	0	0	0	0	0	0	0	0	0	0	0	0	0	0	0
22	0	0	0	0	0	0	0	0	0	0	0	0	0	0	0	0	0	0	0	0	0	0	0	0	0	0	0	0	0	0	0	0	0	0	0	0	0	0	0	0	4.06079e-32	0	0	0	0	0	0	0	0
22.2	0	0	0	0	0	0	0	0	0	0	0	0	0	0	0	0	0	0	0	0	0	0	0	0	0	0	0	0	0	0	0	0	0	0	0	0	0	0	0	0	0	0	0	0	0	0	0	0	0
22.4	0	0	0	0	0	0	0	0	0	0	0	0	0	0	0	0	0	0	0	0	0	0	0	0	0	0	0	0	0	0	0	0	0	0	0	0	0	0	0	0	0	0	0	0	0	0	0	0	0
22.6	8.96549e-32	0	0	0	0	0	0	0	-1.69585e-47	0	0	0	0	0	0	0	0	0	0	0	0	0	0	0	0	0	0	0	0	0	0	0	0	0	0	0	0	0	0	0	0	0	0	7.90677e-33	0	0	0	0	0
22.8	0	0	0	0	0	0	0	0	0	0	0	0	0	0	0	0	0	0	0	0	0	0	0	0	0	0	0	0	0	0	0	0	0	0	0	0	0	0	0	0	-2.29361e-32	0	0	0	0	0	0	0	0
23	0	0	0	0	0	0	0	0	0	0	0	0	0	0	0	0	0	0	0	0	0	0	0	0	0	0	0	0	0	0	0	0	0	0	0	0	0	0	0	0	0	0	0	0	0	0	0	0	0
23.2	0	0	0	0	0	0	0	0	0	0	0	0	0	0	0	0	0	0	0	0	0	0	0	0	0	0	0	0	0	0	0	0	0	0	0	0	0	0	0	0	0	0	0	0	0	0	0	0	0
23.4	0	0	0	0	0	0	0	0	0	0	0	0	0	0	0	0	0	0	0	0	0	0	0	0	0	0	0	0	0	0	0	0	0	0	0	0	0	0	0	0	0	0	0	0	0	0	0	0	0
23.6	0	0	0	0	0	0	0	0	0	0	0	0	0	0	0	0	0	0	0	0	0	0	0	0	0	0	0	0	0	0	0	0	0	0	0	0	0	0	0	0	0	0	0	0	0	0	0	0	0
23.8	3.0236e-31	0	0	0	0	0	0	0	0	0	0	0	0	0	0	0	0	0	0	0	0	0	0	0	0	0	0	0	0	0	0	0	0	0	0	0	0	0	0	0	-6.60504e-33	0	0	-1.06633e-32	0	0	0	0	0
24	8.2986e-17	0	0	0	0	0	0	0	0	0	0	0	0	0	0	0	0	0	0	0	0	0	0	0	0	0	0	0	0	0	0	0	0	0	0	0	0	0	0	0	5.7113e-29	0	0	0	0	0	0	0	0
24.2	8.67034e-17	0	0	0	0	0	0	0	0	0	0	0	0	0	0	0	0	0	0	0	0	0	0	0	0	0	0	0	0	0	0	0	0	0	0	0	0	0	0	0	8.29036e-29	0	0	0	0	0	0	0	0
24.4	0	0	0	0	0	0	0	0	0	0	0	0	0	0	0	0	0	0	0	0	0	0	0	0	0	0	0	0	0	0	0	0	0	0	0	0	0	0	0	0	0	0	0	-2.58138e-48	0	0	0	0	0
24.6	0	0	0	0	0	0	0	0	0	0	0	0	0	0	0	0	0	0	0	0	0	0	0	0	0	0	0	0	0	0	0	0	0	0	0	0	0	0	0	0	0	0	0	0	0	0	0	0	0
24.8	0	0	0	0	0	0	0	0	0	0	0	0	0	0	0	0	0	0	0	0	0	0	0	0	0	0	0	0	0	0	0	0	0	0	0	0	0	0	0	0	0	0	0	0	0	0	0	0	0
25	0	0	0	0	0	0	0	0	0	0	0	0	0	0	0	0	0	0	0	0	0	0	0	0	0	0	0	0	0	0	0	0	0	0	0	0	0	0	0	0	0	0	0	0	0	0	0	0	0
25.2	0	0	0	0	0	0	0	0	0	0	0	0	0	0	0	0	0	0	0	0	0	0	0	0	0	0	0	0	0	0	0	0	0	0	0	0	0	0	0	0	0	0	0	0	0	0	0	0	0
25.4	0	0	0	0	0	0	0	0	0	0	0	0	0	0	0	0	0	0	0	0	0	0	0	0	0	0	0	0	0	0	0	0	0	0	0	0	0	0	0	0	0	0	0	0	0	0	0	0	0
25.6	0	0	0	0	0	0	0	0	0	0	0	0	0	0	0	0	0	0	0	0	0	0	0	0	0	0	0	0	0	0	0	0	0	0	0	0	0	0	0	0	0	0	0	0	0	0	0	0	0
25.8	0	0	0	0	0	0	0	0	0	0	0	0	0	0	0	0	0	0	0	0	0	0	0	0	0	0	0	0	0	0	0	0	0	0	0	0	0	0	0	0	0	0	0	0	0	0	0	0	0
26	0	0	0	0	0	0	0	0	0	0	0	0	0	0	0	0	0	0	0	0	0	0	0	0	0	0	0	0	0	0	0	0	0	0	0	0	0	0	0	0	0	0	0	0	0	0	0	0	0
26.2	0	0	0	0	0	0	0	0	0	0	0	0	0	0	0	0	0	0	0	0	0	0	0	0	0	0	0	0	0	0	0	0	0	0	0	0	0	0	0	0	-1.35854e-28	0	0	0	0	0	0	0	0
26.4	0	0	0	0	0	0	0	0	0	0	0	0	0	0	0	0	0	0	0	0	0	0	0	0	0	0	0	0	0	0	0	0	0	0	0	0	0	0	0	0	0	0	0	0	0	0	0	0	0
26.6	0	0	0	0	0	0	0	0	0	0	0	0	0	0	0	0	0	0	0	0	0	0	0	0	0	0	0	0	0	0	0	0	0	0	0	0	0	0	0	0	0	0	0	0	0	0	0	0	0
26.8	0	0	0	0	0	0	0	0	0	0	0	0	0	0	0	0	0	0	0	0	0	0	0	0	0	0	0	0	0	0	0	0	0	0	0	0	0	0	0	0	0	0	0	0	0	0	0	0	0
27	0	0	0	0	0	0	0	0	0	0	0	0	0	0	0	0	0	0	0	0	0	0	0	0	0	0	0	0	0	0	0	0	0	0	0	0	0	0	0	0	5.23879e-29	0	0	0	0	0	0	0	0
27.2	0	0	0	0	0	0	0	0	0	0	0	0	0	0	0	0	0	0	0	0	0	0	0	0	0	0	0	0	0	0	0	0	0	0	0	0	0	0	0	0	3.92872e-29	0	0	0	0	0	0	0	0
27.4	0	0	0	0	0	0	0	0	0	0	0	0	0	0	0	0	0	0	0	0	0	0	0	0	0	0	0	0	0	0	0	0	0	0	0	0	0	0	0	0	3.39634e-29	0	0	0	0	0	0	0	0
27.6	0	0	0	0	0	0	0	0	0	0	0	0	0	0	0	0	0	0	0	0	0	0	0	0	0	0	0	0	0	0	0	0	0	0	0	0	0	0	0	0	9.21425e-31	0	0	0	0	0	0	0	0
27.8	0	0	0	0	0	0	0	0	0	0	0	0	0	0	0	0	0	0	0	0	0	0	0	0	0	0	0	0	0	0	0	0	0	0	0	0	0	0	0	0	1.79031e-29	0	0	0	0	0	0	0	0
28	0	0	0	0	0	0	0	0	0	0	0	0	0	0	0	0	0	0	0	0	0	0	0	0	0	0	0	0	0	0	0	0	0	0	0	0	0	0	0	0	0	0	0	0	0	0	0	0	0
28.2	0	0	0	0	0	0	0	0	0	0	0	0	0	0	0	0	0	0	0	0	0	0	0	0	0	0	0	0	0	0	0	0	0	0	0	0	0	0	0	0	0	0	0	0	0	0	0	0	0
28.4	0	0	0	0	0	0	0	0	0	0	0	0	0	0	0	0	0	0	0	0	0	0	0	0	0	0	0	0	0	0	0	0	0	0	0	0	0	0	0	0	0	0	0	0	0	0	0	0	0
28.6	0	0	0	0	0	0	0	0	0	0	0	0	0	0	0	0	0	0	0	0	0	0	0	0	0	0	0	0	0	0	0	0	0	0	0	0	0	0	0	0	0	0	0	0	0	0	0	0	0
28.8	0	0	0	0	0	0	0	0	0	0	0	0	0	0	0	0	0	0	0	0	0	0	0	0	0	0	0	0	0	0	0	0	0	0	0	0	0	0	0	0	0	0	0	0	0	0	0	0	0
29	0	0	0	0	0	0	0	0	0	0	0	0	0	0	0	0	0	0	0	0	0	0	0	0	0	0	0	0	0	0	0	0	0	0	0	0	0	0	0	0	0	0	0	0	0	0	0	0	0
29.2	0	0	0	0	0	0	0	0	0	0	0	0	0	0	0	0	0	0	0	0	0	0	0	0	0	0	0	0	0	0	0	0	0	0	0	0	0	0	0	0	0	0	0	0	0	0	0	0	0
29.4	0	0	0	0	0	0	0	0	0	0	0	0	0	0	0	0	0	0	0	0	0	0	0	0	0	0	0	0	0	0	0	0	0	0	0	0	0	0	0	0	0	0	0	0	0	0	0	0	0
29.6	0	0	0	0	0	0	0	0	0	0	0	0	0	0	0	0	0	0	0	0	0	0	0	0	0	0	0	0	0	0	0	0	0	0	0	0	0	0	0	0	0	0	0	0	0	0	0	0	0
29.8	0	0	0	0	0	0	0	0	0	0	0	0	0	0	0	0	0	0	0	0	0	0	0	0	0	0	0	0	0	0	0	0	0	0	0	0	0	0	0	0	0	0	0	0	0	0	0	0	0
30	0	0	0	0	0	0	0	0	0	0	0	0	0	0	0	0	0	0	0	-1.02519e-33	0	0	0	0	0	0	0	0	0	0	0	0	0	0	0	0	0	0	0	0	0	0	0	0	0	0	0	0	0
30.2	0	0	0	0	0	0	0	0	0	0	0	0	0	0	0	0	0	0	0	-5.12595e-34	0	0	0	0	0	0	0	0	0	0	0	0	0	0	0	0	0	0	0	0	0	0	0	0	0	0	0	0	0
30.4	0	0	0	0	0	0	0	0	0	0	0	0	0	0	0	0	0	0	0	-7.68892e-34	0	0	0	0	0	0	0	0	0	0	0	0	0	0	0	0	0	0	0	0	0	0	0	0	0	0	0	0	0
30.6	0	0	0	0	0	0	0	0	0	0	0	0	0	0	0	0	0	0	0	0	0	0	0	0	0	0	0	0	0	0	0	0	0	0	0	0	0	0	0	0	0	0	0	0	0	0	0	0	0
30.8	0	0	0	0	0	0	0	0	0	0	0	0	0	0	0	0	0	0	0	0	0	0	0	0	0	0	0	0	0	0	0	0	0	0	0	0	0	0	0	0	0	0	0	0	0	0	0	0	0
31	0	0	0	0	0	0	0	0	0	0	0	0	0	0	0	0	0	0	0	0	0	0	0	0	0	0	0	0	0	0	0	0	0	0	0	0	0	0	0	0	0	0	0	0	0	0	0	0	0
31.2	0	0	0	0	0	0	0	0	0	0	0	0	0	0	0	0	0	0	0	0	0	0	0	0	0	0	0	0	0	0	0	0	0	0	0	0	0	0	0	0	0	0	0	0	0	0	0	0	0
31.4	0	0	0	0	0	0	0	0	0	0	0	0	0	0	0	0	0	0	0	0	0	0	0	0	0	0	0	0	0	0	0	0	0	0	0	0	0	0	0	0	0	0	0	0	0	0	0	0	0
31.6	0	0	0	0	0	0	0	0	0	0	0	0	0	0	0	0	0	0	0	0	0	0	0	0	0	0	0	0	0	0	0	0	0	0	0	0	0	0	0	0	2.81452e-32	0	0	0	0	0	0	0	0
31.8	0	0	0	0	0	0	0	0	0	0	0	0	0	0	0	0	0	0	0	0	0	0	0	0	0	0	0	0	0	0	0	0	0	0	0	0	0	0	0	0	0	0	0	0	0	0	0	0	0
32	0	0	0	0	0	0	0	0	0	0	0	0	0	0	0	0	0	0	0	0	0	0	0	0	0	0	0	0	0	0	0	0	0	0	0	0	0	0	0	0	0	0	0	0	0	0	0	0	0
32.2	0	0	0	0	0	0	0	0	0	0	0	0	0	0	0	0	0	0	0	0	0	0	0	0	0	0	0	0	0	0	0	0	0	0	0	0	0	0	0	0	-2.52911e-33	0	0	0	0	0	0	0	0
32.4	0	0	0	0	0	0	0	0	0	0	0	0	0	0	0	0	0	0	0	0	0	0	0	0	0	0	0	0	0	0	0	0	0	0	0	0	0	0	0	0	0	0	0	0	0	0	0	0	0
32.6	1.96337e-28	0	0	0	0	0	0	0	0	0	0	0	0	0	0	0	0	0	0	0	0	0	0	0	0	0	0	0	0	0	0	0	0	0	0	0	0	0	0	0	0	0	0	0	0	0	0	0	0
32.8	1.50595e-28	0	0	0	0	0	0	0	0	0	0	0	0	0	0	0	0	0	0	0	0	0	0	0	0	0	0	0	0	0	0	0	0	0	0	0	0	0	0	0	0	0	0	0	0	0	0	0	0
33	1.15615e-28	0	0	0	0	0	0	0	0	0	0	0	0	0	0	0	0	0	0	0	0	0	0	0	0	0	0	0	0	0	0	0	0	0	0	0	0	0	0	0	0	0	0	0	0	0	0	0	0
33.2	8.86167e-29	0	0	0	0	0	0	0	0	0	0	0	0	0	0	0	0	0	0	0	0	0	0	0	0	0	0	0	0	0	0	0	0	0	0	0	0	0	0	0	0	0	0	0	0	0	0	0	0
33.4	6.81828e-29	0	0	0	0	0	0	0	0	0	0	0	0	0	0	0	0	0	0	0	0	0	0	0	0	0	0	0	0	0	0	0	0	0	0	0	0	0	0	0	0	0	0	0	0	0	0	0	0
33.6	5.24954e-29	0	0	0	0	0	0	0	0	0	0	0	0	0	0	0	0	0	0	0	0	0	0	0	0	0	0	0	0	0	0	0	0	0	0	0	0	0	0	0	0	0	0	0	0	0	0	0	0
33.8	4.03733e-29	0	0	0	0	0	0	0	0	0	0	0	0	0	0	0	0	0	0	0	0	0	0	0	0	0	0	0	0	0	0	0	0	0	0	0	0	0	0	0	0	0	0	0	0	0	0	0	0
34	3.13156e-29	0	0	0	0	0	0	0	0	0	0	0	0	0	0	0	0	0	0	0	0	0	0	0	0	0	0	0	0	0	0	0	0	0	0	0	0	0	0	0	0	0	0	0	0	0	0	0	0
34.2	2.42653e-29	0	0	0	0	0	0	0	0	0	0	0	0	0	0	0	0	0	0	0	0	0	0	0	0	0	0	0	0	0	0	0	0	0	0	0	0	0	0	0	0	0	0	0	0	0	0	0	0
34.4	1.88004e-29	0	0	0	0	0	0	0	0	0	0	0	0	0	0	0	0	0	0	0	0	0	0	0	0	0	0	0	0	0	0	0	0	0	0	0	0	0	0	0	0	0	0	0	0	0	0	0	0
34.6	0	0	0	0	0	0	0	0	0	0	0	0	0	0	0	0	0	0	0	0	0	0	0	0	0	0	0	0	0	0	0	0	0	0	0	0	0	0	0	0	-1.26455e-33	0	0	0	0	0	0	0	0
34.8	0	0	0	0	0	0	0	0	0	0	0	0	0	0	0	0	0	0	0	0	0	0	0	0	0	0	0	0	0	0	0	0	0	0	0	0	0	0	0	0	-1.26455e-33	0	0	0	0	0	0	0	0
35	0	0	0	0	0	0	0	0	0	0	0	0	0	0	0	0	0	0	0	0	0	0	0	0	0	0	0	0	0	0	0	0	0	0	0	0	0	0	0	0	0	0	0	0	0	0	0	0	0
35.2	0	0	0	0	0	0	0	0	0	0	0	0	0	0	0	0	0	0	0	0	0	0	0	0	0	0	0	0	0	0	0	0	0	0	0	0	0	0	0	0	0	0	0	0	0	0	0	0	0
35.4	0	0	0	0	0	0	0	0	0	0	0	0	0	0	0	0	0	0	0	0	0	0	0	0	0	0	0	0	0	0	0	0	0	0	0	0	0	0	0	0	0	0	0	0	0	0	0	0	0
35.6	0	0	0	0	0	0	0	0	0	0	0	0	0	0	0	0	0	0	0	0	0	0	0	0	0	0	0	0	0	0	0	0	0	0	0	0	0	0	0	0	0	0	0	0	0	0	0	0	0
35.8	0	0	0	0	0	0	0	0	0	0	0	0	0	0	0	0	0	0	0	0	0	0	0	0	0	0	0	0	0	0	0	0	0	0	0	0	0	0	0	0	0	0	0	0	0	0	0	0	0
36	0	0	0	0	0	0	0	0	0	0	0	0	0	0	0	0	0	0	0	0	0	0	0	0	0	0	0	0	0	0	0	0	0	0	0	0	0	0	0	0	0	0	0	0	0	0	0	0	0
[truncated: 1,189 more columns]

## Sheet: Supplementary Table 8
Time (h)	Trans_tagd	Trans_ppat	Trans_gluL	Trans_asnL	Trans_glyb	Trans_aspL2	Trans_ptrc	Trans_metD	Trans_chol	Trans_atp	Trans_glnL	Trans_pi2	Trans_argL	Trans_his	Trans_tyrL	Trans_zn2	Trans_g3p	Trans_fe2	Trans_no2	Trans_cysL	Trans_c1ala	Trans_metL	Trans_trpL	Trans_spmd	Trans_lysL	Trans_leuL	Trans_alaL2	Trans_pheL	Trans_cobalt	Trans_ca	Trans_valL	Trans_proL	Trans_mg3	Trans_thrL	Trans_k	Trans_gly	Trans_mg2	Trans_serL	Trans_ileL	Trans_ribD	Trans_raf	Trans_GTHOr	ID_asnsyna	ID_cbmylphsyn	ID_nacetyltransfer	ID_470	ID_222	ID_88	ID_317
0	0	0	0	0	0	0	0	-9.66536e-32	0	0	0	0.00206738	2.65777e-06	1.14076e-06	0	0.00206738	0	4.60151e-33	0	0.0570221	-1.10212e-31	2.23593e-06	4.86146e-07	0	0	0.00275651	0.00275651	0	1.2225e-32	0	4.93383e-05	0.00275651	0	0	0	0.0399	0	0	0.00275651	0	0	0	0.00103369	0.000459419	0.000689128	0.00103369	0.00206738	0.00206738	0
0.2	0	0	0	0	0	-5.82609e-18	0	-8.4978e-31	0	0	0	0.00220996	2.84184e-06	1.21976e-06	0	0.00220996	-1.07711e-22	-1.36333e-49	0	0.0677357	1.77233e-31	2.39045e-06	5.19742e-07	0	0	0.00294662	0.00294662	0	3.86575e-33	0	6.53744e-05	0.00294662	0	0	2.42608e-32	0.0399	0	0	0.00294662	0	0	0	0.00110498	0.000491103	0.000736655	0.00110498	0.00220996	0.00220996	0
0.4	0	0	-8.36198e-20	0	0	7.35953e-17	6.00381e-20	-2.94771e-31	0	0	0	0.00236615	3.04249e-06	1.30588e-06	0	0.00236615	9.5319e-39	-4.78892e-33	0	0.079505	0	2.55923e-06	5.56439e-07	0	2.59853e-20	0.00315486	0.00315486	-4.11894e-22	-2.94171e-21	0	8.65784e-05	0.00315486	0	0	9.89717e-32	0.0399	0	0	0.00315486	-1.97822e-17	0	0	0.00118307	0.000525811	0.000788716	0.00118307	0.00236615	0.00236615	0
0.6	0	0	0	0	0	-2.1812e-20	7.85429e-32	-1.28351e-19	0	0	0	0.00253786	3.26329e-06	1.40065e-06	0	0.00253786	0	7.62032e-34	0	0.0923346	-3.94366e-32	2.74496e-06	5.9682e-07	0	-2.88816e-19	0.00338382	0.00338382	-1.53119e-18	1.10774e-31	0	0.000114599	0.00338382	0	0	0	0.0399	0	0	0.00338382	0	0	0	0.00126893	0.00056397	0.000845954	0.00126893	0.00253786	0.00253786	0
0.8	0	0	0	0	0	-2.88551e-20	1.29367e-32	1.67425e-19	0	0	0	0.00272735	3.50695e-06	1.50524e-06	0	0.00272735	0	3.34831e-34	0	0.1062	-7.88732e-32	2.94991e-06	6.41383e-07	0	-3.56554e-19	0.00363647	0.00363647	-1.66723e-18	3.12537e-31	0	0.000151603	0.00363647	0	0	0	0.0399	0	0	0.00363647	0	0	0	0.00136368	0.000606079	0.000909118	0.00136368	0.00272735	0.00272735	0
1	0	0	0	0	0	1.61481e-17	-1.83186e-32	-1.2189e-19	0	0	0	0.00293722	3.77677e-06	1.62105e-06	0	0.00293722	9.42403e-24	0	0	0.12104	-5.62197e-32	3.17688e-06	6.90731e-07	0	0	0.00391629	0.00391629	3.57433e-20	0	0	0.000200438	0.00391629	0	0	3.09421e-31	0.0399	0	0	0.00391629	0	0	0	0.00146861	0.000652716	0.000979073	0.00146861	0.00293722	0.00293722	0
1.2	0	0	0	0	0	-6.26664e-48	0	1.45456e-19	0	0	0	0.00317041	4.07661e-06	1.74975e-06	0	0.00317041	-2.47319e-22	0	0	0.136749	1.16992e-32	3.4291e-06	7.45569e-07	0	0	0.00422721	0.00422721	0	8.16292e-32	0	0.00026484	0.00422721	0	0	0	0.0399	0	-1.61883e-17	0.00422721	0	0	0	0.0015852	0.000704535	0.0010568	0.0015852	0.00317041	0.00317041	0
1.4	0	0	0	0	0	-3.75312e-32	-1.89545e-32	3.5975e-32	0	0	0	0.00343018	4.40945e-06	1.8926e-06	0	0.00343018	0	3.83113e-32	0	0.153171	-1.69106e-30	3.70906e-06	8.0644e-07	0	-3.67258e-20	0.00457357	0.00457357	-5.84011e-31	7.29678e-32	0	0.000349709	0.00457357	0	0	-9.03805e-20	0.0399	0	0	0.00457357	0	0	0	0.00171509	0.000762262	0.00114339	0.00171509	0.00343018	0.00343018	0
1.6	0	0	0	0	0	-4.22608e-17	-2.24137e-32	1.73519e-32	0	0	0	0.00372	4.78201e-06	2.05251e-06	0	0.00372	-1.73344e-23	-6.34183e-33	0	0.170091	-5.53631e-32	4.02249e-06	8.74587e-07	0	0	0.00496001	0.00496001	0	-2.52031e-18	0	0.000461457	0.00496001	0	0	2.03039e-32	0.0399	0	0	0.00496001	0	0	0	0.00186	0.000826668	0.00124	0.00186	0.00372	0.00372	0
1.8	0	0	-4.8086e-33	0	0	-5.3923e-17	0	3.1018e-31	0	0	0	0.00404333	5.19764e-06	2.23091e-06	0	0.00404333	-1.42997e-23	-1.97028e-33	0	0.187241	-7.83074e-32	4.37211e-06	9.50602e-07	0	0	0.00539111	0.00539111	0	-2.52031e-18	0	0.000608474	0.00539111	0	0	4.06079e-32	0.0399	0	0	0.00539111	0	0	0	0.00202166	0.000898518	0.00134778	0.00202166	0.00404333	0.00404333	0
2	0	0	0	0	0	-1.44999e-16	0	1.47195e-31	0	0	0	0.0044032	5.66025e-06	2.42947e-06	0	0.0044032	-2.01018e-24	1.97028e-33	0	0.204302	4.20254e-32	4.76123e-06	1.03521e-06	0	0	0.00587093	0.00587093	0	-7.32188e-18	0	0.000801715	0.00587093	0	0	8.12157e-32	0.0399	0	0	0.00587093	0	0	0	0.0022016	0.000978488	0.00146773	0.0022016	0.0044032	0.0044032	0
2.2	0	0	0	0	0	-2.2578e-31	2.59909e-32	9.15749e-32	0	0	0	0.00480167	6.17247e-06	2.64932e-06	0	0.00480167	-4.39879e-23	4.71497e-33	0	0.220929	-1.84377e-31	5.19206e-06	1.12888e-06	0	0	0.00640222	0.00640222	0	-8.55011e-32	0	0.00105547	0.00640222	0	0	2.1527e-31	0.0399	0	6.48473e-18	0.00640222	0	0	0	0.00240083	0.00106704	0.00160056	0.00240083	0.00480167	0.00480167	0
2.4	0	0	0	0	0	0	0	5.17627e-19	0	0	0	0.00523912	6.73481e-06	2.89069e-06	0	0.00523912	2.62408e-23	-2.67191e-33	0	0.236797	7.34744e-16	5.66507e-06	1.23172e-06	0	-3.37261e-20	0.00698549	0.00698549	-7.88903e-19	5.79462e-19	0	0.00138832	0.00698549	0	0	-8.17733e-32	0.0399	0	0	0.00698549	0	0	0	0.00261956	0.00116425	0.00174637	0.00261956	0.00523912	0.00523912	0
2.6	0	0	0	0	0	0	-1.34285e-32	4.5484e-32	0	0	0	0.00571364	7.34481e-06	3.1525e-06	0	0.00571364	0	-1.9346e-32	0	0.251679	2.56106e-16	6.17818e-06	1.34329e-06	-8.12386e-20	-7.3625e-20	0.00761819	0.00761819	-2.89746e-20	0	0	0.00182446	0.00761819	0	0	8.11122e-31	0.0399	0	0	0.00761819	0	0	0	0.00285682	0.0012697	0.00190455	0.00285682	0.00571364	0.00571364	0
2.8	0	0	-4.00964e-16	0	0	-1.03154e-16	-8.3714e-17	9.62305e-32	0	0	0	0.00622136	7.99747e-06	3.43264e-06	0	0.00622136	0	0	0	0.265581	-2.02112e-17	6.72718e-06	1.46265e-06	0	8.40378e-21	0.00829515	0.00829515	3.14029e-19	-9.83112e-31	0	0.00239521	0.00829515	0	0	0	0.0399	0	0	0.00829515	3.45654e-17	0	0	0.00311068	0.00138253	0.00207379	0.00311068	0.00622136	0.00622136	0
3	0	0	0	0	0	0	0	6.80659e-32	0	0	0	0.00675949	8.68931e-06	3.72959e-06	0	0.00675949	0	1.01332e-30	0	0.278938	-6.07729e-32	7.30906e-06	1.58917e-06	0	0	0.00901266	0.00901266	0	2.83108e-31	0	0.00314112	0.00901266	0	0	-5.96487e-32	0.0399	0	0	0.00901266	0	0	0	0.00337975	0.00150211	0.00225316	0.00337975	0.00675949	0.00675949	0
3.2	0	0	0	0	0	0	1.88975e-32	-2.92826e-22	0	0	0	0.00733579	9.42986e-06	4.04744e-06	0	0.00733579	2.23653e-21	3.21408e-32	0	0.293038	2.51988e-19	7.93204e-06	1.72462e-06	0	0	0.00978105	0.00978105	-1.43564e-17	2.34156e-32	0	0.0041145	0.00978105	0	0	1.35542e-31	0.0399	0	0	0.00978105	0	0	7.51716e-33	0.0036679	0.00163018	0.00244526	0.0036679	0.00733579	0.00733579	0
3.4	0	0	1.62431e-31	4.15653e-32	1.34512e-15	0	0	-3.85005e-31	-2.0893e-31	0	0	0.00799026	1.02712e-05	4.40854e-06	0	0.00799026	-2.69869e-23	-1.46146e-37	0	0.310693	-6.38265e-32	8.63971e-06	1.87848e-06	0	0	0.0106537	0.0106537	0	-1.77071e-18	0	0.00538261	0.0106537	0	0	-5.92155e-31	0.0399	0	0	0.0106537	1.72021e-31	0	0	0.00399513	0.00177561	0.00266342	0.00399513	0.00799026	0.00799026	0
3.6	0	0	0	5.64758e-33	0	1.3932e-33	-1.25854e-32	4.77232e-20	0	0	-8.81077e-19	0.00882711	1.13468e-05	4.87024e-06	0	0.00882711	0	9.63598e-32	0	0.334237	2.29854e-16	9.54455e-06	2.07522e-06	0	1.09052e-17	0.0117695	0.0117695	-1.24444e-19	0	0	0.00703162	0.0117695	0	0	1.40125e-31	0.0399	0	0	0.0117695	0	0	7.4848e-33	0.00441355	0.00196158	0.00294237	0.00441355	0.00882711	0.00882711	0
3.8	0	0	-6.14618e-35	-4.19157e-32	4.57524e-18	0	-4.73862e-33	3.1491e-31	0	0	0	0.00996151	1.28051e-05	5.49613e-06	0	0.00996151	-1.78743e-21	2.86636e-32	0	0.366849	-7.3849e-31	1.07711e-05	2.34191e-06	0	0	0.013282	0.013282	0	-1.02112e-18	0	0.00917144	0.013282	0	0	-2.09026e-31	0.0399	0	0	0.013282	7.14056e-18	-2.3759e-18	3.81514e-32	0.00498075	0.00221367	0.0033205	0.00498075	0.00996151	0.00996151	0
4	0	0	7.48559e-17	-1.92018e-31	0	0	0	-4.46068e-30	0	0	0	0.0113814	1.46302e-05	6.27952e-06	0	0.0113814	0	0	0	0.410042	1.35126e-31	1.23065e-05	2.67574e-06	0	0	0.0151752	0.0151752	6.89277e-35	3.11658e-33	0	0.0119414	0.0151752	0	0	1.43743e-31	0.0399	0	0	0.0151752	-2.0343e-32	0	0	0.00569068	0.00252919	0.00379379	0.00569068	0.0113814	0.0113814	0
4.2	0	0	0	8.9959e-32	0	0	0	6.44783e-31	0	0	0	0.0129434	1.66381e-05	7.14135e-06	0	0.0129434	3.3601e-22	-1.40704e-31	0	0.462659	-3.14684e-31	1.39954e-05	3.04294e-06	-3.58942e-33	-2.44755e-18	0.0172578	0.0172578	-9.23417e-19	-8.01573e-32	0	0.015517	0.0172578	0	0	1.17608e-30	0.0399	0	0	0.0172578	0	0	0	0.00647169	0.00287631	0.00431446	0.00647169	0.0129434	0.0129434	0
4.4	0	0	0	0	0	0	0	1.99252e-19	0	0	0	0.0144775	1.86102e-05	7.98779e-06	0	0.0144775	1.19385e-22	-2.05444e-31	0	0.521232	2.43647e-31	1.56542e-05	3.4036e-06	0	-7.0182e-18	0.0193034	0.0193034	2.62966e-18	0	0	0.0201171	0.0193034	0	0	-1.62971e-46	0.0399	0	0	0.0193034	0	0	0	0.00723876	0.00321723	0.00482584	0.00723876	0.0144775	0.0144775	0
4.6	0	0	0	-3.69031e-31	0	0	0	-2.39587e-31	0	0	0	0.0158639	2.03923e-05	8.75268e-06	0	0.0158639	2.07228e-22	2.36446e-32	0	0.581	-2.32168e-15	1.71532e-05	3.72953e-06	0	9.24414e-18	0.0211518	0.0211518	3.16814e-18	1.65424e-17	0	0.026012	0.0211518	0	0	0	0.0399	0	0	0.0211518	0	0	0	0.00793193	0.0035253	0.00528795	0.00793193	0.0158639	0.0158639	0
4.8	0	0	0	-1.62199e-31	0	0	0	-8.99913e-19	0	0	0	0.0170823	2.19585e-05	9.42495e-06	0	0.0170823	2.11766e-20	4.80612e-17	0	0.636957	-2.09404e-31	1.84707e-05	4.01598e-06	0	0	0.0227764	0.0227764	0	-8.70203e-34	0	0.0335299	0.0227764	0	0	2.04029e-32	0.0399	0	0	0.0227764	8.8409e-32	0	0	0.00854116	0.00379607	0.0056941	0.00854116	0.0170823	0.0170823	0
5	0	0	0	1.64284e-16	0	0	0	-2.26668e-16	0	0	0	0.0182329	2.34376e-05	1.00598e-05	0	0.0182329	0	-4.56363e-33	0	0.684635	4.9319e-31	1.97148e-05	4.28648e-06	0	0	0.0243105	0.0243105	0	8.00551e-32	0	0.0430617	0.0243105	0	0	-1.72383e-47	0.0399	0	0	0.0243105	0	0	0	0.00911644	0.00405175	0.00607763	0.00911644	0.0182329	0.0182329	0
5.2	0	0	-3.71059e-16	0	0	0	0	4.37229e-31	0	0	-7.35294e-17	0.0195285	2.5103e-05	1.07746e-05	0	0.0195285	1.00212e-22	1.01732e-32	0	0.720611	1.02944e-15	2.11157e-05	4.59108e-06	0	2.34293e-17	0.026038	0.026038	5.71585e-18	-1.84786e-17	0	0.0550598	0.026038	0	0	0	0.0399	0	4.91559e-46	0.026038	-9.62121e-16	0	0	0.00976426	0.00433967	0.00650951	0.00976426	0.0195285	0.0195285	0
5.4	0	0	0	0	0	0	0	-1.54572e-17	0	0	0	0.0212245	2.72832e-05	1.17104e-05	0	0.0212245	0	1.9346e-32	0	0.742687	2.27261e-30	2.29496e-05	4.9898e-06	0	3.14725e-17	0.0282994	0.0282994	-9.86518e-18	1.65038e-17	0	0.0700268	0.0282994	0	0	-4.9886e-31	0.0399	0	0	0.0282994	0	0	0	0.0106123	0.00471656	0.00707484	0.0106123	0.0212245	0.0212245	0
5.6	0	0	0	1.30167e-31	0	0	0	8.26072e-30	0	0	0	0.0233581	3.00257e-05	1.28875e-05	0	0.0233581	-9.53e-21	0	0	0.749187	-2.20425e-32	2.52565e-05	5.49138e-06	0	0	0.0311441	0.0311441	0	-7.52734e-33	0	0.0884878	0.0311441	0	0	-1.33096e-33	0.0399	0	0	0.0311441	0	0	0	0.011679	0.00519068	0.00778602	0.011679	0.0233581	0.0233581	0
5.8	0	0	0	0	0	-2.30929e-16	0	1.29954e-32	0	0	0	0.0255559	3.2851e-05	1.41002e-05	0	0.0255559	0	-9.85796e-41	0	0.738402	-4.61059e-31	2.7633e-05	6.00809e-06	-2.05239e-33	0	0.0340746	0.0340746	-1.02171e-31	1.49919e-18	0	0.110937	0.0340746	0	0	0	0.0399	0	1.70331e-17	0.0340746	-5.83313e-17	0	0	0.012778	0.00567909	0.00851864	0.012778	0.0255559	0.0255559	0
6	0	0	0	0	0	0	0	-5.65493e-30	0	0	0	0.0272865	3.50756e-05	1.5055e-05	0	0.0272865	5.70742e-23	3.83113e-32	0	0.709624	-3.10538e-31	2.95043e-05	6.41495e-06	0	0	0.036382	0.036382	0	-4.48972e-31	0	0.137756	0.036382	0	0	0	0.0399	0	0	0.036382	0	0	0	0.0136433	0.00606367	0.00909551	0.0136433	0.0272865	0.0272865	0
6.2	0	0	0	-6.5737e-32	0	0	-5.26263e-32	-6.19471e-19	0	0	0	0.0281547	3.61916e-05	1.5534e-05	0	0.0281547	0	3.83764e-32	0	0.664164	6.04721e-31	3.0443e-05	6.61905e-06	0	0	0.0375396	0.0375396	0	-1.21235e-17	0	0.169101	0.0375396	0	0	-4.88472e-30	0.0399	0	0	0.0375396	0	0	0	0.0140773	0.0062566	0.0093849	0.0140773	0.0281547	0.0281547	0
6.4	0	0	0	-1.10244e-34	0	0	0	-3.89863e-32	0	0	0	0.0280383	3.6042e-05	1.54698e-05	0	0.0280383	-2.00448e-22	0	0	0.605588	2.01168e-16	3.03172e-05	6.59169e-06	0	0	0.0373844	0.0373844	0	2.98179e-31	0	0.204797	0.0373844	0	0	8.79283e-31	0.0399	0	0	0.0373844	-7.21055e-30	0	0	0.0140192	0.00623074	0.0093461	0.0140192	0.0280383	0.0280383	0
6.6	0	0	0	0	0	0	-4.36533e-31	-5.86534e-17	0	0	0	0.0271186	3.48598e-05	1.49624e-05	0	0.0271186	5.11861e-21	6.29663e-36	0	0.539413	-1.262e-30	2.93228e-05	6.37548e-06	-2.80172e-33	0	0.0361582	0.0361582	0	-6.30873e-31	0	0.244348	0.0361582	0	0	1.7931e-31	0.0399	0	0	0.0361582	0	0	0	0.0135593	0.00602637	0.00903955	0.0135593	0.0271186	0.0271186	0
6.8	0	0	0	0	0	0	0	1.49468e-31	0	0	0	0.0258009	3.3166e-05	1.42353e-05	0	0.0258009	4.5553e-22	-1.62431e-31	0	0.472272	-2.43707e-30	2.7898e-05	6.0657e-06	0	0	0.0344013	0.0344013	0	3.41968e-31	0	0.287327	0.0344013	0	0	0	0.0399	0	0	0.0344013	0	0	0	0.0129005	0.00573354	0.00860032	0.0129005	0.0258009	0.0258009	0
7	0	0	-1.94662e-16	-7.41285e-16	7.08265e-16	-5.77236e-32	-7.61132e-33	7.6387e-31	0	0	0	0.0245542	3.15634e-05	1.35475e-05	0	0.0245542	-2.95905e-21	9.01247e-32	0	0.41063	-5.78834e-16	2.65499e-05	5.7726e-06	0	0	0.032739	0.032739	0	-1.90751e-31	0	0.334691	0.032739	0	0	0	0.0399	0	0	0.032739	0	0	0	0.0122771	0.0054565	0.00818474	0.0122771	0.0245542	0.0245542	0
7.2	0	0	0	0	0	1.26156e-31	0	-3.53543e-30	0	0	0	0.0236994	3.04645e-05	1.30758e-05	0	0.0236994	-7.11562e-20	9.69419e-32	0	0.359116	-3.87045e-30	2.56256e-05	5.57163e-06	0	0	0.0315992	0.0315992	0	6.51851e-31	0	0.391171	0.0315992	0	0	-5.57402e-31	0.0399	0	0	0.0315992	0	0	0	0.0118497	0.00526653	0.0078998	0.0118497	0.0236994	0.0236994	0
7.4	0	0	0	-1.21785e-17	0	0	-7.58179e-32	1.18829e-19	2.6346e-31	0	0	0.0232631	2.99048e-05	1.28356e-05	0	0.0232631	-1.73699e-31	-2.54423e-32	0	0.319128	5.54147e-16	2.51538e-05	5.46905e-06	0	0	0.0310175	0.0310175	0	4.60194e-32	0	0.464166	0.0310175	0	0	0	0.0399	0	0	0.0310175	0	0	0	0.0116316	0.00516958	0.00775437	0.0116316	0.0232631	0.0232631	0
7.6	0	0	0	-5.10222e-17	0	-8.67942e-32	-8.82271e-32	1.40086e-32	-5.1527e-31	0	0	0.0230799	2.96682e-05	1.2734e-05	0	0.0230799	0	-4.27506e-32	0	0.289021	-7.71128e-30	2.49558e-05	5.42599e-06	0	1.47142e-16	0.0307732	0.0307732	5.07148e-17	1.67643e-31	0	0.55209	0.0307732	0	0	0	0.0399	0	-4.37768e-35	0.0307732	0	0	0	0.01154	0.00512887	0.00769331	0.01154	0.0230799	0.0230799	0
7.8	0	0	9.17093e-31	0	0	0	0	3.03234e-29	0	0	0	0.0229513	2.95028e-05	1.26631e-05	0	0.0229513	3.66025e-37	-8.57552e-32	0	0.2655	-3.66065e-31	2.48167e-05	5.39575e-06	0	0	0.0306017	0.0306017	-9.55535e-20	-1.00812e-17	0	0.638627	0.0306017	0	0	0	0.0399	0	3.74242e-31	0.0306017	0	0	0	0.0114756	0.00510028	0.00765042	0.0114756	0.0229513	0.0229513	0
8	0	0	0	0	0	-5.64449e-32	-2.35032e-18	6.05655e-16	-3.61892e-19	0	0	0.0227087	2.9191e-05	1.25292e-05	4.3568e-17	0.0227087	-8.89016e-19	1.46872e-33	0	0.245118	1.75282e-15	2.45544e-05	5.33872e-06	0	-1.99706e-16	0.0302783	0.0302783	-1.0079e-16	-3.83107e-17	0	0.702218	0.0302783	0	0	-2.03039e-31	0.0399	0	0	0.0302783	2.54205e-16	0	0	0.0113543	0.00504638	0.00756957	0.0113543	0.0227087	0.0227087	0
8.2	0	0	0	0	0	0	0	-1.12221e-31	0	0	-3.61134e-16	0.0222438	2.85935e-05	1.22728e-05	0	0.0222438	-4.67066e-20	-7.7144e-21	0	0.225257	-2.81247e-31	2.40518e-05	5.22943e-06	0	4.74838e-17	0.0296584	0.0296584	-1.04544e-22	6.16898e-22	0	0.725612	0.0296584	0	0	5.28559e-31	0.0399	0	0	0.0296584	9.19785e-16	0	0	0.0111219	0.00494307	0.00741461	0.0111219	0.0222438	0.0222438	0
8.4	0	0	0	3.66276e-32	0	6.818e-33	-1.43755e-16	3.30004e-19	4.47807e-29	0	0	0.0215316	2.76778e-05	1.18797e-05	0	0.0215316	1.92527e-22	3.12707e-32	0	0.20446	0	2.32815e-05	5.06197e-06	0	0	0.0287087	0.0287087	0	1.84661e-31	0	0.702218	0.0287087	0	0	-1.49019e-33	0.0399	0	0	0.0287087	1.57973e-32	0	0	0.0107658	0.00478479	0.00717718	0.0107658	0.0215316	0.0215316	0
8.6	0	0	0	2.17813e-31	-2.32626e-30	6.18165e-31	0	1.57186e-17	0	0	1.52028e-16	0.0206325	2.65227e-05	1.1384e-05	0	0.0206325	-4.05256e-32	4.2796e-32	0	0.182315	0	2.23094e-05	4.8506e-06	0	1.36887e-19	0.02751	0.02751	2.83598e-16	-2.13753e-31	0	0.638627	0.02751	0	0	-1.05164e-31	0.0399	0	0	0.02751	3.03561e-16	-1.56264e-17	0	0.0103162	0.00458499	0.00687749	0.0103162	0.0206325	0.0206325	0
8.8	0	0	0	1.69335e-31	-2.57524e-31	1.71448e-31	0	7.75947e-19	0	0	0	0.0196673	2.5282e-05	1.08514e-05	0	0.0196673	0	0	0	0.159123	0	2.12657e-05	4.62369e-06	0	0	0.026223	0.026223	0	2.30826e-32	0	0.55209	0.026223	0	0	0	0.0399	0	0	0.026223	-7.22126e-16	0	0	0.00983364	0.00437051	0.00655576	0.00983364	0.0196673	0.0196673	0
9	0	0	0	-1.82763e-30	0	0	0	-5.5283e-32	-3.59028e-33	0	0	0.0187695	2.41273e-05	1.03558e-05	0	0.0187695	0	-1.53245e-31	0	0.135501	4.2439e-31	2.0295e-05	4.41263e-06	0	0	0.025026	0.025026	0	-1.2464e-31	0	0.464166	0.025026	0	0	0	0.0399	0	0	0.025026	0	0	0	0.00938474	0.004171	0.00625649	0.00938474	0.0187695	0.0187695	0
9.2	0	0	0	4.68434e-17	2.01507e-16	0	0	-6.7437e-18	1.42215e-31	0	-6.10542e-18	0.018029	2.31755e-05	9.94727e-06	0	0.018029	-6.10042e-38	6.31195e-32	0	0.11201	0	1.94943e-05	4.23854e-06	0	0	0.0240387	0.0240387	0	2.10786e-32	0	0.391171	0.0240387	0	0	-4.23073e-17	0.0399	0	0	0.0240387	0	0	0	0.0090145	0.00400644	0.00600966	0.0090145	0.018029	0.018029	0
9.4	0	0	0	-6.67134e-31	0	0	0	5.83574e-16	-8.19598e-30	0	1.28749e-17	0.0174605	2.24447e-05	9.63363e-06	0	0.0174605	0	-5.34382e-32	0	0.0889325	2.28725e-30	1.88797e-05	4.1049e-06	0	0	0.0232807	0.0232807	0	-2.01625e-17	0	0.334691	0.0232807	0	0	9.11136e-31	0.0399	0	0	0.0232807	0	0	0	0.00873027	0.00388012	0.00582018	0.00873027	0.0174605	0.0174605	0
9.6	0	0	0	0	0	0	1.05588e-32	0	1.90604e-31	0	0	0.0170341	2.23306e-05	9.58465e-06	0	0.0170341	-1.92057e-23	-3.64223e-32	0	0.0681363	5.40407e-16	1.87832e-05	4.08391e-06	0	0	0.0227121	0.0227121	0	-2.77564e-31	0	0.287327	0.0227121	0	0	3.78446e-31	0.0399	0	0	0.0227121	-1.26606e-15	0	0	0.00851704	0.00378535	0.00568552	0.00851704	0.0170341	0.0170341	0
9.8	0	0	1.7931e-31	0	0	0	0	8.60585e-32	1.6775e-31	0	0	0.0167032	2.18962e-05	9.39821e-06	0	0.0167032	0	0	0	0.0668128	-1.25475e-31	1.84183e-05	4.00459e-06	0	0	0.0222709	0.0222709	0	-4.17114e-17	0	0.244348	0.0222709	0	0	1.49149e-31	0.0399	0	0	0.0222709	0	0	0	0.0083516	0.00371182	0.00561452	0.0083516	0.0167032	0.0167032	0
10	0	0	0	0	-4.08856e-17	0	0	-6.6811e-19	8.39835e-30	0	0	0.0164786	2.16024e-05	9.27208e-06	0	0.0164786	4.97794e-34	1.06876e-32	0	0.0659143	1.44444e-16	1.81706e-05	3.95073e-06	0	0	0.0219714	0.0219714	0	0	0	0.204797	0.0219714	0	0	-6.49726e-31	0.0399	0	0	0.0219714	1.26206e-16	2.25347e-18	0	0.00823929	0.00366191	0.00553902	0.00823929	0.0164786	0.0164786	0
10.2	0	0	-4.0423e-18	0	1.31224e-31	0	0	1.81863e-17	0	0	0	0.016352	2.14358e-05	9.20059e-06	0	0.016352	-2.47928e-22	-4.28969e-32	0	0.0654079	-3.94482e-30	1.8031e-05	3.92038e-06	0	-2.2337e-16	0.0218026	0.0218026	-7.46206e-17	6.67978e-34	0	0.169101	0.0218026	0	0	-1.37617e-31	0.0399	0	3.44499e-17	0.0218026	1.72021e-17	0	0	0.00817598	0.00363377	0.00549646	0.00817598	0.016352	0.016352	0
10.4	0	0	1.03305e-32	0	0	0	-7.67773e-18	1.22276e-30	0	0	0	0.016315	2.1388e-05	9.18006e-06	0	0.016315	-1.49601e-31	2.67191e-32	0	0.0652602	9.96262e-16	1.79903e-05	3.91152e-06	0	0	0.0217534	0.0217534	-1.75873e-32	-7.28952e-32	0	0.137756	0.0217534	0	0	0	0.0399	0	0	0.0217534	0	3.12628e-62	0	0.00815752	0.00362556	0.00548405	0.00815752	0.016315	0.016315	0
10.6	0	0	1.50343e-32	0	-3.92292e-33	0	8.58917e-32	1.17067e-19	0	0	0	0.0163579	2.14435e-05	9.2039e-06	0	0.0163579	0	-1.57699e-32	0	0.0654315	-8.9272e-31	1.80375e-05	3.92179e-06	0	0	0.0218105	0.0218105	0	3.24248e-34	0	0.110937	0.0218105	0	0	0	0.0399	0	0	0.0218105	2.43934e-16	0	0	0.00817894	0.00363508	0.00549845	0.00817894	0.0163579	0.0163579	0
10.8	0	0	-7.69652e-19	0	7.53831e-33	0	-9.26836e-32	5.12383e-31	-3.21906e-32	0	0	0.016469	2.15899e-05	9.26671e-06	0	0.016469	0	1.28252e-31	0	0.0658761	1.47031e-16	1.81601e-05	3.94844e-06	0	-1.31659e-18	0.0219587	0.0219587	-1.02552e-16	4.18838e-16	0	0.0884878	0.0219587	0	0	0	0.0399	0	0	0.0219587	8.92808e-18	0	0	0.00823452	0.00365979	0.00553581	0.00823452	0.016469	0.016469	0
11	0	0	0	0	0	0	0	1.15252e-31	0	0	0	0.0166362	2.18091e-05	9.36079e-06	0	0.0166362	-9.7377e-32	-4.27506e-32	0	0.0665449	-1.29152e-15	1.8345e-05	3.98864e-06	0	-4.23268e-17	0.0221816	0.0221816	0	4.31456e-31	0	0.0700268	0.0221816	0	0	0	0.0399	0	0	0.0221816	0	0	0	0.00831811	0.00369694	0.00559201	0.00831811	0.0166362	0.0166362	0
11.2	0	0	0	0	0	-3.10538e-31	0	3.68331e-31	0	0	0	0.016847	2.20856e-05	9.47949e-06	0	0.016847	6.05783e-32	1.00922e-32	0	0.0481794	2.42006e-17	1.85769e-05	4.03906e-06	0	1.41014e-17	0.0224627	0.0224627	1.15611e-18	3.71104e-18	0	0.0481794	0.0224627	0	0	0	0.0399	0	0	0.0224627	0	0	0	0.00842351	0.00374378	0.00566286	0.00842351	0.016847	0.016847	0
11.4	0	0	-2.59157e-17	0	0	0	0	2.31142e-32	0	0	0	0.0170701	2.28886e-05	9.82415e-06	0	0.0170701	-5.68355e-18	0	0	0.0341401	-1.17364e-16	1.92525e-05	4.18597e-06	0	0	0.0227601	0.0227601	0	9.00963e-31	0	0.0341401	0.0227601	0	0	-1.67404e-32	0.0341401	0	1.43352e-31	0.0227601	2.55266e-16	0	0	0.00853503	0.00379335	0.00689699	0.00853503	0.0170701	0.0170701	0
11.6	0	0	-1.34906e-31	0	-7.44548e-32	0	0	-1.7736e-19	-7.62417e-31	0	0	0.0172831	2.31737e-05	9.94653e-06	0	0.0172831	-1.88792e-22	-1.06876e-32	0	0.0345663	-1.64454e-17	1.94929e-05	4.23822e-06	0	0	0.0230442	0.0230442	0	4.88418e-32	0	0.0335299	0.0230442	0	0	0	0.0345663	0	6.05136e-32	0.0230442	0	0	0	0.00864157	0.0038407	0.00698309	0.00864157	0.0172831	0.0172831	0
11.8	0	0	-4.76743e-32	0	0	0	0	4.56735e-19	-7.40307e-31	8.35123e-31	0	0.017511	2.34792e-05	1.00777e-05	0	0.017511	-8.29469e-22	-7.03116e-32	0	0.035022	3.82066e-17	1.97498e-05	4.29409e-06	0	0	0.023348	0.023348	0	7.21556e-17	0	0.026012	0.023348	0	-9.79723e-18	2.5459e-17	0.035022	0	0	0.023348	0	0	0	0.0087555	0.00389133	0.00707515	0.0087555	0.017511	0.017511	0
12	0	0	0	0	0	0	-1.29954e-32	0	2.74077e-31	3.57534e-31	0	0.0177433	2.37907e-05	1.02113e-05	0	0.0177433	-8.63246e-22	0	0	0.0354866	-3.22009e-17	2.00118e-05	4.35106e-06	0	0	0.0236577	0.0236577	0	-4.80831e-17	0	0.0201171	0.0236577	0	1.55168e-18	2.98827e-17	0.0354866	0	0	0.0236577	0	0	0	0.00887165	0.00394295	0.00716901	0.00887165	0.0177433	0.0177433	0
12.2	0	0	0	0	0	0	0	-9.13471e-19	-3.93241e-31	2.95762e-31	0	0.017971	2.4096e-05	1.03424e-05	0	0.017971	-8.11433e-22	3.51558e-32	0	0.0359419	-2.26658e-16	2.02686e-05	4.40689e-06	0	0	0.0239613	0.0239613	0	-3.6073e-17	0	0.015517	0.0239613	0	1.4705e-18	8.25854e-18	0.0359419	0	0	0.0239613	0	0	0	0.00898548	0.00399355	0.00726099	0.00898548	0.017971	0.017971	0
12.4	0	0	0	0	0	-6.21076e-31	0	-1.49429e-19	-7.16524e-31	0	0	0.018186	2.43844e-05	1.04662e-05	0	0.018186	0	-6.59315e-32	0	0.0363721	2.65936e-30	2.05112e-05	4.45963e-06	0	0	0.0242481	0.0242481	0	-6.4581e-32	0	0.0119414	0.0242481	0	0	-5.11283e-32	0.0363721	0	-9.12572e-20	0.0242481	0	0	0	0.00909302	0.00404134	0.0073479	0.00909302	0.018186	0.018186	0
12.6	0	0	0	0	0	0	-2.30845e-47	9.65934e-32	1.11988e-33	0	0	0.0183818	2.46468e-05	1.05788e-05	0	0.0183818	-6.55153e-23	1.43667e-32	0	0.0367636	-1.68263e-30	2.0732e-05	4.50763e-06	0	0	0.0245091	0.0245091	0	-1.51712e-32	0	0.00917144	0.0245091	0	0	-8.81895e-32	0.0367636	0	0	0.0245091	0	0	0	0.0091909	0.00408484	0.00742699	0.0091909	0.0183818	0.0183818	0
12.8	0	0	0	0	0	0	-7.69375e-32	1.93187e-31	1.57973e-33	0	0	0.0185525	2.48757e-05	1.0677e-05	0	0.0185525	-4.07031e-23	-2.87335e-32	0	0.0371049	2.9446e-30	2.09245e-05	4.54949e-06	0	0	0.0247366	0.0247366	0	-1.25592e-31	0	0.00703162	0.0247366	0	0	-2.28287e-32	0.0371049	0	0	0.0247366	0	0	0	0.00927623	0.00412277	0.00749594	0.00927623	0.0185525	0.0185525	0
13	0	0	0	0	0	0	-1.84676e-46	-9.87058e-31	0	0	0	0.0186934	2.50646e-05	1.07581e-05	0	0.0186934	1.07979e-22	4.70782e-32	0	0.0373867	0	2.10834e-05	4.58404e-06	0	0	0.0249245	0.0249245	0	1.86693e-32	0	0.00538261	0.0249245	0	0	0	0.0373867	0	0	0.0249245	0	0	0	0.00934668	0.00415408	0.00755287	0.00934668	0.0186934	0.0186934	0
13.2	0	0	0	0	0	0	-6.92536e-47	4.5539e-31	2.35789e-31	0	0	0.0188007	2.52085e-05	1.08199e-05	0	0.0188007	0	4.56165e-33	0	0.0376014	-4.0377e-16	2.12045e-05	4.61036e-06	0	0	0.0250676	0.0250676	0	4.22308e-31	0	0.0041145	0.0250676	0	0	-1.39351e-31	0.0376014	0	1.05899e-31	0.0250676	0	0	0	0.00940036	0.00417794	0.00759625	0.00940036	0.0188007	0.0188007	0
13.4	0	0	0	0	0	0	3.84688e-32	-1.6504e-31	7.85962e-32	0	0	0.0188717	2.53037e-05	1.08608e-05	0	0.0188717	0	-3.83847e-32	0	0.0377434	9.21365e-32	2.12845e-05	4.62777e-06	0	0	0.0251623	0.0251623	0	-3.64243e-31	0	0.00314112	0.0251623	0	0	-4.86906e-17	0.0377434	0	0	0.0251623	0	0	0	0.00943586	0.00419371	0.00762494	0.00943586	0.0188717	0.0188717	0
13.6	0	0	0	0	0	0	-3.00235e-17	6.37646e-20	3.84446e-34	0	0	0.0189044	2.53475e-05	1.08795e-05	0	0.0189044	1.31933e-22	-1.91557e-32	0	0.0378087	5.7205e-32	2.13213e-05	4.63578e-06	0	0	0.0252058	0.0252058	0	-2.91842e-31	0	0.00239521	0.0252058	0	0	-1.55269e-31	0.0378087	0	0	0.0252058	0	0	0	0.00945218	0.00420097	0.00763812	0.00945218	0.0189044	0.0189044	0
13.8	0	0	1.90697e-31	0	2.7874e-47	0	0	1.05116e-18	0	0	0	0.0188975	2.53382e-05	1.08756e-05	0	0.0188975	1.89054e-22	7.66227e-32	0	0.0377949	-8.0754e-16	2.13136e-05	4.63409e-06	-1.33951e-19	0	0.0251966	0.0251966	0	0	0	0.00182446	0.0251966	0	0	-3.63912e-33	0.0377949	0	0	0.0251966	0	0	0	0.00944873	0.00419943	0.00763534	0.00944873	0.0188975	0.0188975	0
14	0	0	1.90697e-31	0	0	0	0	2.6279e-19	0	0	0	0.0188506	2.52755e-05	1.08486e-05	0	0.0188506	1.0627e-22	-3.83113e-32	0	0.0377013	0	2.12607e-05	4.6226e-06	-1.33619e-19	0	0.0251342	0.0251342	0	0	0	0.00138832	0.0251342	0	0	-3.09325e-31	0.0377013	0	0	0.0251342	0	0	0	0.00942531	0.00418903	0.00761642	0.00942531	0.0188506	0.0188506	0
14.2	0	0	0	0	-2.7874e-47	0	0	-2.40968e-46	0	0	0	0.0187642	2.51595e-05	1.07989e-05	0	0.0187642	1.43378e-22	-1.91557e-32	0	0.0375284	4.0377e-16	2.11632e-05	4.6014e-06	-1.33007e-19	0	0.0250189	0.0250189	0	0	0	0.00105547	0.0250189	0	0	8.49128e-32	0.0375284	0	0	0.0250189	0	0	0	0.00938209	0.00416982	0.00758149	0.00938209	0.0187642	0.0187642	0
14.4	0	0	0	0	0	0	-4.54087e-32	1.55813e-30	7.95484e-30	0	0	0.0186391	2.49918e-05	1.07269e-05	0	0.0186391	2.06257e-33	-2.13753e-32	0	0.0372782	-5.13403e-31	2.10222e-05	4.57073e-06	7.13448e-21	0	0.0248521	0.0248521	0	-9.33432e-17	0	0.000801715	0.0248521	0	0	5.09442e-34	0.0372782	0	0	0.0248521	0	0	0	0.00931955	0.00414202	0.00753095	0.00931955	0.0186391	0.0186391	0
14.6	0	0	0	0	0	0	-4.54087e-32	8.93634e-31	-1.53228e-30	0	0	0.018477	2.47512e-05	1.06236e-05	0	0.018477	5.60262e-34	-1.06876e-32	0	0.036954	2.0628e-30	2.08197e-05	4.52671e-06	0	0	0.024636	0.024636	0	-4.58949e-32	0	0.000608474	0.024636	0	0	4.26322e-16	0.036954	0	-1.17127e-18	0.024636	0	0	0	0.00923849	0.00410599	0.00746545	0.00923849	0.018477	0.018477	0
14.8	0	0	0	0	0	0	0	6.93395e-31	0	0	3.33732e-31	0.01828	2.44448e-05	1.04921e-05	0	0.01828	0	9.77422e-22	0	0.03656	-4.30057e-31	2.0562e-05	4.47068e-06	1.00385e-31	0	0.0243733	0.0243733	0	-2.14604e-32	0	0.000461457	0.0243733	0	0	-2.67066e-30	0.03656	0	0	0.0243733	0	0	0	0.00913999	0.00406222	0.00738585	0.00913999	0.01828	0.01828	0
15	0	0	3.3691e-21	0	1.86339e-32	8.32862e-32	4.91079e-18	2.46707e-31	1.41522e-31	0	0	0.0180508	2.41071e-05	1.03471e-05	0	0.0180508	0	2.50666e-48	0	0.0361016	0	2.02778e-05	4.40888e-06	0	0	0.0240677	0.0240677	0	2.29868e-31	0	0.000349709	0.0240677	0	0	1.88173e-30	0.0361016	0	0	0.0240677	0	0	0	0.00902539	0.00401129	0.00729325	0.00902539	0.0180508	0.0180508	0
15.2	0	0	2.43653e-21	0	-1.86339e-32	1.0556e-31	4.92327e-18	1.66518e-31	4.1698e-32	0	0	0.0177925	2.37388e-05	1.0189e-05	0	0.0177925	0	1.91557e-32	0	0.035585	-1.20944e-30	1.99679e-05	4.34152e-06	0	0	0.0237233	0.0237233	0	1.94737e-31	0	0.00026484	0.0237233	0	0	0	0.035585	0	0	0.0237233	0	0	0	0.00889624	0.00395388	0.00718888	0.00889624	0.0177925	0.0177925	0
15.4	-1.1387e-31	0	0	0	0	0	0	-3.56087e-33	0	0	0	0.0175085	2.33424e-05	1.00189e-05	0	0.0175085	5.97841e-35	-1.06876e-32	0	0.035017	1.42721e-15	1.96347e-05	4.26906e-06	0	0	0.0233447	0.0233447	0	2.07311e-23	0	0.000200438	0.0233447	0	0	0	0.035017	0	-1.21195e-17	0.0233447	-2.6676e-17	0	0	0.00875426	0.00389078	0.00707415	0.00875426	0.0175085	0.0175085	0
15.6	-3.70763e-17	0	-8.0217e-32	0	0	0	1.21667e-31	-3.6799e-32	0	0	0	0.0172027	2.29218e-05	9.83838e-06	0	0.0172027	-4.07901e-22	3.49981e-22	0	0.0344053	-1.72904e-15	1.92809e-05	4.19214e-06	0	0	0.0229369	0.0229369	0	-6.19049e-23	0	0.000151603	0.0229369	0	0	3.49857e-21	0.0344053	0	-2.57313e-31	0.0229369	-6.37792e-19	0	0	0.00860133	0.00382281	0.00695057	0.00860133	0.0172027	0.0172027	0
15.8	0	0	-4.09163e-32	0	0	0	1.68717e-31	-3.51612e-19	-7.11373e-33	0	0	0.0168789	2.24809e-05	9.64914e-06	0	0.0168789	1.62104e-22	-1.06876e-32	0	0.0337578	0	1.891e-05	4.1115e-06	-1.28742e-18	2.54577e-17	0.0225052	0.0225052	0	4.58774e-31	0	0.000114599	0.0225052	0	0	0	0.0337578	0	-2.8035e-31	0.0225052	0	0	0	0.00843945	0.00375087	0.00681976	0.00843945	0.0168789	0.0168789	0
16	-6.84609e-32	0	1.63665e-31	0	0	0	-8.64983e-32	1.06973e-31	0	0	0	0.0165414	2.20243e-05	9.45316e-06	0	0.0165414	0	-1.93095e-32	0	0.0330828	2.64414e-32	1.85259e-05	4.02799e-06	-8.26158e-24	3.35905e-17	0.0220552	0.0220552	-2.30423e-17	0	0	8.65784e-05	0.0220552	0	0	-6.30986e-31	0.0330828	0	-7.16625e-47	0.0220552	1.83836e-16	0	0	0.0082707	0.00367587	0.00668339	0.0082707	0.0165414	0.0165414	0
16.2	0	0	2.84292e-32	0	8.83722e-32	0	1.58413e-32	1.50857e-30	0	0	0	0.0161944	2.15569e-05	9.25258e-06	0	0.0161944	-7.05294e-21	2.1639e-24	0	0.0323887	1.1356e-16	1.81329e-05	3.94253e-06	0	0	0.0215925	0.0215925	0	6.59045e-18	0	6.53744e-05	0.0215925	0	0	-2.47892e-31	0.0323887	0	9.10178e-17	0.0215925	0	0	0	0.00809718	0.00359875	0.00654317	0.00809718	0.0161944	0.0161944	0
16.4	0	0	0	0	-5.48443e-31	0	1.0932e-31	1.29707e-30	0	0	0	0.015842	2.10839e-05	9.04956e-06	0	0.015842	0	3.28763e-23	0	0.0316839	2.52356e-16	1.7735e-05	3.85602e-06	9.91473e-38	-1.86939e-18	0.0211226	0.0211226	0	-1.6084e-31	0	4.93383e-05	0.0211226	0	0	0	0.0316839	0	-2.35296e-31	0.0211226	2.39049e-16	0	0	0.00792098	0.00352043	0.00640079	0.00792098	0.015842	0.015842	0
16.6	0	0	3.63894e-31	0	-2.74222e-31	0	-2.15958e-32	4.4826e-31	0	0	0	0.0154883	2.06103e-05	8.84627e-06	0	0.0154883	0	1.11199e-31	0	0.0309765	-9.06182e-17	1.73366e-05	3.7694e-06	1.64379e-22	-3.17989e-19	0.020651	0.020651	0	1.78223e-31	0	3.72176e-05	0.020651	0	0	8.42749e-19	0.0309765	0	0	0.020651	8.1763e-17	0	0	0.00774413	0.00344184	0.00625788	0.00774413	0.0154883	0.0154883	0
16.8	0	0	-1.81947e-31	0	0	0	8.3424e-32	7.0271e-31	0	0	0	0.0151371	2.01409e-05	8.64477e-06	0	0.0151371	0	1.80945e-22	0	0.0302742	-1.28289e-17	1.69417e-05	3.68354e-06	0	0	0.0201828	0.0201828	0	-1.24687e-16	0	2.80615e-05	0.0201828	0	0	1.83489e-31	0.0302742	0	1.6137e-31	0.0201828	0	0	0	0.00756855	0.0033638	0.006116	0.00756855	0.0151371	0.0151371	0
17	0	0	-9.09736e-32	0	0	0	1.29954e-32	-1.45472e-31	0	0	0	0.0147919	1.96799e-05	8.44694e-06	0	0.0147919	1.0702e-19	0	0	0.0295838	-1.28106e-31	1.6554e-05	3.59924e-06	0	0	0.0197225	0.0197225	-2.51231e-17	8.85893e-32	0	2.11484e-05	0.0197225	0	0	-3.17321e-32	0.0295838	0	-1.94289e-31	0.0197225	0	0	0	0.00739595	0.00328709	0.00597653	0.00739595	0.0147919	0.0147919	0
17.2	0	0	-9.09736e-32	0	-2.74222e-31	0	-5.19818e-32	8.48587e-32	0	0	0	0.0144556	1.92313e-05	8.25439e-06	0	0.0144556	7.97692e-20	0	0	0.0289113	-1.21187e-20	1.61767e-05	3.5172e-06	0	0	0.0192742	0.0192742	0	-9.61077e-33	0	1.59316e-05	0.0192742	0	0	0	0.0289113	0	-1.43352e-31	0.0192742	-4.99846e-16	0	0	0.00722781	0.00321236	0.00584066	0.00722781	0.0144556	0.0144556	0
17.4	0	0	-6.16308e-32	0	1.09842e-31	0	-3.25966e-31	-2.28405e-20	0	0	0	0.0141306	1.8798e-05	8.0684e-06	0	0.0141306	-8.22693e-21	-7.1464e-33	0	0.0282612	-2.3662e-31	1.58121e-05	3.43794e-06	0	0	0.0188408	0.0188408	0	1.52668e-31	0	1.19967e-05	0.0188408	0	0	0	0.0282612	0	1.25567e-30	0.0188408	1.63559e-16	0	0	0.0070653	0.00314013	0.00570933	0.0070653	0.0141306	0.0141306	0
17.6	0	0	0	0	0	0	-8.12215e-34	1.28268e-23	-1.24926e-23	0	0	0.0138184	1.83821e-05	7.88988e-06	0	0.0138184	3.51282e-20	5.34382e-33	0	0.0276369	1.55727e-16	1.54623e-05	3.36188e-06	-6.15536e-32	0	0.0184246	0.0184246	0	-3.00909e-17	0	9.03008e-06	0.0184246	0	0	-6.63406e-31	0.0276369	0	-2.03953e-32	0.0184246	0	0	0	0.00690922	0.00307077	0.00558321	0.00690922	0.0138184	0.0138184	0
17.8	0	0	-1.63781e-31	0	0	0	0	0	-8.01172e-31	0	0	0.0135201	1.79847e-05	7.71933e-06	0	0.0135201	0	9.06605e-24	0	0.0270402	7.88761e-16	1.51281e-05	3.28921e-06	0	0	0.0180268	0.0180268	0	-3.72002e-32	0	6.79448e-06	0.0180268	0	0	-6.15619e-33	0.0270402	0	-4.24044e-31	0.0180268	0	0	0	0.00676006	0.00300447	0.00546267	0.00676006	0.0135201	0.0135201	0
18	0	0	-8.18903e-32	0	0	0	-6.49772e-33	0	0	0	0	0.0132359	1.76063e-05	7.55689e-06	0	0.0132359	0	1.87034e-32	0	0.0264718	1.09052e-17	1.48097e-05	3.21999e-06	0	0	0.0176478	0.0176478	0	5.24253e-32	0	5.11047e-06	0.0176478	0	0	0	0.0264718	0	-1.41198e-31	0.0176478	0	0	0	0.00661794	0.00294131	0.00534783	0.00661794	0.0132359	0.0132359	0
18.2	0	0	-4.09451e-32	0	0	0	0	7.73559e-23	-9.02417e-22	0	0	0.0129655	1.72463e-05	7.40238e-06	0	0.0129655	0	-8.34972e-34	0	0.0259309	-1.9791e-17	1.45069e-05	3.15416e-06	0	0	0.0172873	0.0172873	0	4.23337e-32	0	3.84249e-06	0.0172873	0	0	1.83504e-31	0.0259309	0	0	0.0172873	0	0	0	0.00648274	0.00288122	0.00523857	0.00648274	0.0129655	0.0129655	0
18.4	0	0	0	0	0	0	-1.62443e-33	0	-4.6928e-31	0	0	0.0127082	1.69038e-05	7.25538e-06	0	0.0127082	0	5.34382e-33	0	0.0254163	-3.84777e-16	1.42188e-05	3.09152e-06	0	0	0.0169442	0.0169442	0	-9.52622e-32	0	2.88813e-06	0.0169442	0	0	-6.52559e-32	0.0254163	0	-8.95781e-48	0.0169442	0	0	0	0.00635408	0.00282404	0.00513461	0.00635408	0.0127082	0.0127082	0
18.6	0	0	-1.63781e-31	0	0	0	0	4.34449e-23	-5.06819e-22	0	0	0.012463	1.65775e-05	7.11532e-06	0	0.012463	0	2.65876e-24	0	0.0249259	-1.47515e-16	1.39443e-05	3.03184e-06	0	0	0.0166173	0.0166173	0	-3.05079e-32	0	2.17009e-06	0.0166173	0	0	1.21588e-31	0.0249259	0	-1.98959e-31	0.0166173	0	0	0	0.00623148	0.00276954	0.00503554	0.00623148	0.012463	0.012463	0
18.8	0	0	0	0	0	0	-2.43664e-33	0	-5.00733e-32	0	0	0.0122286	1.62657e-05	6.98148e-06	0	0.0122286	2.40215e-20	0	0	0.0244572	3.26827e-16	1.36821e-05	2.97481e-06	1.76044e-21	0	0.0163048	0.0163048	0	6.19996e-17	0	1.63005e-06	0.0163048	0	0	-1.12499e-30	0.0244572	0	0	0.0163048	0	0	0	0.00611431	0.00271747	0.00494086	0.00611431	0.0122286	0.0122286	0
19	0	0	0	0	2.19146e-31	0	-5.44692e-32	-2.57375e-32	0	0	0	0.0120039	1.59667e-05	6.85315e-06	0	0.0120039	2.72163e-21	-3.27077e-19	0	0.0240078	-9.76375e-17	1.34306e-05	2.92013e-06	0	0	0.0160052	0.0160052	0	8.08722e-32	0	1.22403e-06	0.0160052	0	0	0	0.0240078	0	0	0.0160052	0	0	0	0.00600195	0.00266753	0.00485006	0.00600195	0.0120039	0.0120039	0
19.2	0	0	0	0	-1.39125e-31	0	0	-2.80385e-18	0	0	0	0.0117875	1.56788e-05	6.72958e-06	0	0.0117875	9.98643e-23	0	0	0.023575	0	1.31884e-05	2.86748e-06	7.05746e-24	0	0.0157167	0.0157167	0	-1.67217e-18	0	9.18869e-07	0.0157167	0	0	0	0.023575	0	8.06848e-32	0.0157167	0	0	0	0.00589375	0.00261945	0.00476263	0.00589375	0.0117875	0.0117875	0
19.4	0	0	0	0	0	-8.8409e-32	1.20423e-31	5.65136e-19	0	0	-4.83528e-17	0.0115782	1.54029e-05	6.61115e-06	1.02816e-21	0.0115782	0	1.01858e-21	0	0.0231563	3.94849e-31	1.29563e-05	2.81701e-06	0	1.90288e-19	0.0154376	0.0154376	3.63933e-17	0	0	6.8959e-07	0.0154376	0	0	5.0365e-26	0.0231563	0	0	0.0154375	0	0	0	0.00578908	0.00257292	0.00467804	0.00578908	0.0115782	0.0115782	0
19.6	1.76458e-24	0	-3.51533e-25	5.08878e-32	0	1.85038e-32	-2.72224e-33	-9.79726e-24	0	0	-9.62942e-20	0.011374	1.51312e-05	6.49454e-06	0	0.011374	0	-3.21379e-25	0	0.0227479	4.03172e-25	1.27278e-05	2.76733e-06	0	0	0.0151653	0.0151653	0	-4.18876e-16	0	5.17379e-07	0.0151653	0	0	0	0.0227479	0	0	0.0151653	-1.08977e-16	0	0	0.00568698	0.00252755	0.00459554	0.00568698	0.011374	0.011374	0
19.8	0	0	0	0	0	0	0	1.15317e-24	0	0	0	0.0111748	1.4866e-05	6.38074e-06	0	0.0111747	0	9.87411e-26	0	0.0223495	-1.32255e-30	1.25048e-05	2.71884e-06	0	0	0.0148996	0.0148996	0	4.68405e-24	0	3.8807e-07	0.0148996	0	0	0	0.0223495	0	0	0.0148996	-1.39031e-16	0	0	0.00558736	0.00248327	0.00451504	0.00558736	0.0111747	0.0111747	0
20	0	0	0	0	0	0	0	5.34622e-19	0	0	0	0.0109797	1.46067e-05	6.26941e-06	0	0.0109796	-2.89528e-23	-5.88688e-33	0	0.0219593	3.76874e-16	1.22864e-05	2.67136e-06	0	-2.4253e-19	0.0146395	0.0146395	0	1.02393e-23	0	2.91004e-07	0.0146395	0	0	3.10538e-31	0.0219593	0	-4.60755e-19	0.0146395	0	0	0	0.00548982	0.00243993	0.00443623	0.00548983	0.0109797	0.0109797	0
20.2	0	0	0	0	0	0	0	-1.99252e-24	0	0	-1.23098e-25	0.010788	1.43515e-05	6.1599e-06	0	0.010788	1.13319e-31	0	0	0.021576	-1.59194e-31	1.20719e-05	2.62472e-06	0	0	0.014384	0.014384	0	-1.7509e-17	0	2.18162e-07	0.014384	0	0	1.3954e-15	0.021576	0	-6.41855e-31	0.014384	-9.65098e-16	0	0	0.00539401	0.00239734	0.0043588	0.00539402	0.010788	0.010788	0
20.4	-7.9858e-25	0	0	0	-4.40849e-32	0	0	2.65092e-19	1.05319e-31	0	1.44067e-19	0.0105994	1.41006e-05	6.05218e-06	0	0.0105994	-6.98738e-23	1.33596e-32	0	0.0211988	5.55184e-16	1.18608e-05	2.57882e-06	0	0	0.0141326	0.0141326	0	-2.94145e-31	0	1.63513e-07	0.0141326	0	0	-1.17516e-18	0.0211988	0	-1.33241e-17	0.0141326	0	0	0	0.00529971	0.00235543	0.00428259	0.00529971	0.0105994	0.0105994	0
20.6	0	0	2.64917e-17	0	0	0	0	3.67777e-18	0	0	0	0.0104134	1.38532e-05	5.94601e-06	0	0.0104134	1.02815e-23	0	0	0.0208269	-1.5471e-31	1.16527e-05	2.53358e-06	0	0	0.0138846	0.0138846	0	-1.26839e-17	0	1.22525e-07	0.0138846	0	0	1.72021e-31	0.0208268	0	0	0.0138846	0	0	0	0.00520671	0.00231409	0.00420744	0.00520671	0.0104134	0.0104134	0
20.8	0	0	0	0	0	0	-1.76152e-32	-3.91429e-25	-2.21948e-31	0	-3.29707e-24	0.0102299	1.3609e-05	5.8412e-06	0	0.0102299	0	4.36055e-25	0	0.0204597	-1.67389e-24	1.14474e-05	2.48894e-06	0	0	0.0136398	0.0136398	0	1.72419e-32	0	9.17902e-08	0.0136398	0	0	0	0.0204597	0	-3.67335e-17	0.0136398	0	0	0	0.00511493	0.0022733	0.00413328	0.00511493	0.0102299	0.0102299	0
21	0	0	-4.09127e-31	0	1.10212e-32	0	0	3.54276e-25	-7.41846e-31	0	4.98476e-24	0.0100486	1.33679e-05	5.7377e-06	0	0.0100486	-1.37259e-37	1.96219e-32	0	0.0200972	-3.412e-27	1.12445e-05	2.44482e-06	0	0	0.0133982	0.0133982	0	-2.30826e-32	0	6.87499e-08	0.0133981	0	0	-2.83463e-32	0.0200972	0	-1.14835e-17	0.0133981	0	0	0	0.0050243	0.00223302	0.00406004	0.0050243	0.0100486	0.0100486	0
21.2	0	0	0	0	-4.48275e-32	0	-8.39354e-17	-5.76709e-17	1.70831e-33	0	0	0.00986964	1.31298e-05	5.63551e-06	0	0.00986964	4.31103e-23	0	0	0.0197393	-8.34592e-16	1.10442e-05	2.40127e-06	0	0	0.0131595	0.0131595	0	-1.53884e-32	0	5.14818e-08	0.0131595	0	0	3.35384e-25	0.0197393	0	3.2259e-18	0.0131595	0	0	0	0.00493482	0.00219325	0.00398773	0.00493482	0.00986963	0.00986963	0
21.4	0	0	0	0	0	0	0	0	-4.31577e-26	0	0	0.009693	1.28948e-05	5.53467e-06	0	0.00969301	0	-7.70699e-33	0	0.019386	4.87322e-24	1.08467e-05	2.35833e-06	0	-3.46471e-20	0.012924	0.012924	0	1.06876e-32	0	3.85429e-08	0.012924	0	0	0	0.019386	0	0	0.012924	0	0	0	0.0048465	0.002154	0.00391637	0.0048465	0.00969301	0.00969301	0
21.6	0	0	0	0	0	0	0	1.05409e-31	0	0	0	0.00951885	1.26632e-05	5.43523e-06	0	0.00951885	2.00686e-22	-5.09164e-32	0	0.0190377	4.73824e-16	1.06518e-05	2.31596e-06	0	0	0.0126918	0.0126918	0	1.06876e-32	0	2.885e-08	0.0126918	0	0	-4.58722e-32	0.0190377	0	0	0.0126918	0	0	0	0.00475943	0.0021153	0.003846	0.00475943	0.00951885	0.00951885	0
21.8	0	0	0	0	0	0	0	3.77961e-31	0	0	0	0.00934735	1.2435e-05	5.3373e-06	0	0.00934735	1.84863e-22	-4.79213e-33	0	0.0186947	-7.82737e-16	1.04599e-05	2.27423e-06	0	0	0.0124631	0.0124631	0	9.61888e-32	0	2.15905e-08	0.0124631	0	0	-5.50466e-31	0.0186947	0	0	0.0124631	0	0	0	0.00467368	0.00207719	0.00377671	0.00467368	0.00934735	0.00934735	0
22	0	0	0	0	1.16452e-31	0	0	-1.00737e-30	0	0	0	0.00917874	1.22107e-05	5.24103e-06	0	0.00917874	7.84378e-23	-7.66741e-32	0	0.0183575	-5.31571e-16	1.02712e-05	2.23321e-06	0	0	0.0122383	0.0122383	0	1.17564e-31	0	1.61545e-08	0.0122383	0	0	-5.50466e-31	0.0183575	0	0	0.0122383	0	0	0	0.00458937	0.00203972	0.00370858	0.00458937	0.00917874	0.00917874	0
22.2	0	0	0	0	3.88173e-32	0	0	1.86138e-33	0	0	0	0.00901328	1.19906e-05	5.14655e-06	0	0.00901328	1.22216e-22	-9.58427e-32	0	0.0180266	-8.14298e-17	1.0086e-05	2.19295e-06	0	0	0.0120177	0.0120177	0	1.60315e-32	0	1.2085e-08	0.0120177	0	0	-1.83489e-31	0.0180266	0	0	0.0120177	0	0	0	0.00450664	0.00200295	0.00364173	0.00450664	0.00901328	0.00901328	0
22.4	0	0	6.13087e-32	0	0	0	0	0	0	0	0	0.00885123	1.1775e-05	5.05402e-06	0	0.00885123	-5.04185e-18	-2.5213e-32	0	0.0177025	9.84736e-16	9.90469e-06	2.15352e-06	0	0	0.0118016	0.0118016	0	5.34382e-32	0	9.03894e-09	0.0118016	0	0	-1.88104e-18	0.0177025	0	0	0.0118016	0	0	0	0.00442562	0.00196694	0.00357625	0.00442562	0.00885123	0.00885123	0
22.6	8.96549e-32	0	5.4687e-33	-5.13416e-34	0	0	0	-1.23024e-16	-1.14303e-25	0	-7.00049e-17	0.00869287	1.15643e-05	4.96359e-06	0	0.00869287	-8.89962e-23	1.99088e-20	0	0.0173857	2.46673e-16	9.72749e-06	2.11499e-06	0	0	0.0115905	0.0115905	0	-3.04561e-32	0	6.75946e-09	0.0115905	0	0	0	0.0173857	0	0	0.0115905	0	0	0	0.00434643	0.00193175	0.00351227	0.00434643	0.00869287	0.00869287	0
22.8	0	0	-4.56368e-27	0	-3.07183e-17	0	0	3.01083e-31	0	0	0	0.00853843	1.13589e-05	4.87541e-06	0	0.00853843	1.12713e-21	-1.35345e-32	0	0.0170769	0	9.55467e-06	2.07742e-06	0	0	0.0113846	0.0113846	1.01427e-29	8.01573e-33	0	5.05395e-09	0.0113846	0	0	-5.82259e-32	0.0170769	0	0	0.0113846	-3.07158e-18	0	0	0.00426922	0.00189743	0.00344987	0.00426922	0.00853843	0.00853843	0
23	0	0	0	0	-6.56121e-32	0	0	-2.16145e-25	0	0	0	0.00838814	1.11589e-05	4.78959e-06	0	0.00838814	3.99681e-22	-1.94112e-17	0	0.0167763	3.52445e-18	9.38647e-06	2.04085e-06	0	-3.35644e-19	0.0111842	0.0111842	0	-2.13753e-32	0	3.77813e-09	0.0111842	0	0	-8.74427e-17	0.0167763	0	0	0.0111842	0	0	0	0.00419407	0.00186403	0.00338915	0.00419407	0.00838813	0.00838813	0
23.2	0	0	0	0	-2.69371e-32	0	0	1.26673e-28	0	0	0	0.00824213	1.09647e-05	4.70622e-06	0	0.00824213	-2.11123e-20	0	0	0.0164843	7.20076e-26	9.22309e-06	2.00532e-06	0	0	0.0109895	0.0109895	0	-2.09554e-32	0	2.82392e-09	0.0109895	0	0	-1.46904e-18	0.0164843	0	0	0.0109895	7.9129e-17	0	0	0.00412106	0.00183158	0.00333015	0.00412107	0.00824213	0.00824213	0
23.4	0	0	-3.45191e-31	0	0	0	0	-1.50391e-26	-1.7455e-26	0	3.93899e-26	0.0081005	1.07763e-05	4.62534e-06	0	0.0081005	-4.9406e-27	-4.34741e-33	0	0.016201	3.81208e-31	9.06459e-06	1.97086e-06	0	0	0.0108007	0.0108007	0	2.63587e-31	0	2.11036e-09	0.0108007	0	0	0	0.016201	0	0	0.0108007	0	0	0	0.00405025	0.00180011	0.00327293	0.00405025	0.0081005	0.0081005	0
23.6	0	0	0	0	0	0	0	2.34413e-31	0	0	0	0.00796327	1.05937e-05	4.54699e-06	0	0.00796327	-4.36048e-33	0	0	0.0159265	-1.08369e-26	8.91105e-06	1.93748e-06	0	2.51062e-20	0.0106177	0.0106177	0	3.51214e-18	0	1.57686e-09	0.0106177	0	0	1.7759e-17	0.0159265	0	0	0.0106177	0	0	0	0.00398164	0.00176962	0.00321748	0.00398164	0.00796327	0.00796327	0
23.8	3.0236e-31	0	7.14113e-18	0	-9.22247e-33	0	0	1.49059e-19	1.68984e-32	0	0	0.00783038	1.0417e-05	4.47113e-06	0	0.00783038	1.22008e-37	-1.68086e-31	0	0.0156608	0	8.76237e-06	1.90515e-06	-1.56248e-20	0	0.0104405	0.0104405	0	0	0	1.17805e-09	0.0104405	0	0	-1.39351e-31	0.0156608	0	0	0.0104405	0	0	0	0.00391519	0.00174008	0.00316379	0.00391519	0.00783038	0.00783038	0
24	8.2986e-17	0	0	0	0	3.52781e-33	0	-2.59757e-27	0	0	-5.59512e-27	0.00770169	1.02458e-05	4.39764e-06	0	0.00770169	5.19736e-32	5.86164e-19	0	0.0154034	3.87971e-27	8.61836e-06	1.87384e-06	0	0	0.0102689	0.0102689	0	9.13851e-33	0	8.79978e-10	0.0102689	0	0	-7.5092e-33	0.0154034	0	0	0.0102689	0	0	0	0.00385084	0.00171149	0.00311179	0.00385084	0.00770169	0.00770169	0
24.2	8.67034e-17	0	0	0	0	-2.11668e-32	0	-6.75293e-29	0	0	-2.65934e-27	0.00757701	1.00799e-05	4.32646e-06	0	0.00757701	-2.99848e-33	5.76675e-19	0	0.015154	2.86378e-27	8.47885e-06	1.84351e-06	0	0	0.0101027	0.0101027	0	1.46322e-33	0	6.57226e-10	0.0101027	0	0	-7.5092e-33	0.015154	0	0	0.0101027	0	0	0	0.00378851	0.00168378	0.00306142	0.00378851	0.00757701	0.00757701	0
24.4	0	0	1.75204e-17	0	0	0	0	-1.39392e-28	5.29019e-31	0	0	0.00745611	9.91907e-06	4.25742e-06	0	0.00745611	-1.34681e-21	0	0	0.0149122	6.76242e-16	8.34355e-06	1.81409e-06	0	2.33868e-19	0.00994147	0.00994147	0	-2.40472e-32	0	4.90791e-10	0.00994147	0	0	-1.40411e-17	0.0149122	0	3.15175e-34	0.00994147	6.23119e-17	0	0	0.00372805	0.00165691	0.00301257	0.00372805	0.00745611	0.00745611	0
24.6	0	0	1.83971e-17	0	0	0	0	-3.48479e-29	5.29019e-31	0	0	0.00733868	9.76286e-06	4.19037e-06	0	0.00733868	-1.22487e-21	0	0	0.0146774	6.74929e-16	8.21215e-06	1.78552e-06	0	9.96103e-20	0.00978491	0.00978491	0	-2.88566e-31	0	3.66453e-10	0.00978491	0	0	2.62766e-18	0.0146774	0	0	0.00978491	8.08786e-16	0	0	0.00366934	0.00163082	0.00296512	0.00366934	0.00733868	0.00733868	0
24.8	0	0	0	0	-2.26846e-32	0	0	0	1.24945e-33	0	0	0.00722442	9.61104e-06	4.12521e-06	0	0.00722442	0	-3.48081e-33	0	0.0144488	3.86006e-26	8.08445e-06	1.75776e-06	0	0	0.00963256	0.00963256	0	6.41259e-32	0	2.73578e-10	0.00963256	0	0	-4.4333e-26	0.0144488	0	0	0.00963256	0	0	0	0.00361221	0.00160543	0.00291896	0.00361221	0.00722442	0.00722442	0
25	0	0	0	0	-1.53452e-32	0	0	1.14205e-19	2.21497e-32	0	0	0.00711297	9.46278e-06	4.06157e-06	0	0.00711297	-1.5251e-38	1.39232e-32	0	0.0142259	3.43116e-26	7.95974e-06	1.73064e-06	0	0	0.00948396	0.00948396	0	1.60315e-31	0	2.04214e-10	0.00948396	0	0	-3.31643e-26	0.0142259	0	0	0.00948396	0	0	0	0.00355649	0.00158066	0.00287393	0.00355649	0.00711297	0.00711297	0
25.2	0	0	-4.84193e-33	0	5.71046e-33	0	0	1.50462e-25	6.10208e-32	0	0	0.00700399	9.31779e-06	3.99934e-06	0	0.00700399	0	1.58219e-32	0	0.014008	1.71558e-26	7.83778e-06	1.70412e-06	0	0	0.00933865	0.00933865	0	-1.06876e-32	0	1.52418e-10	0.00933865	0	0	-2.4805e-26	0.014008	0	0	0.00933865	0	0	0	0.00350199	0.00155644	0.00282989	0.00350199	0.00700399	0.00700399	0
25.4	0	0	0	0	-3.14955e-32	0	0	1.49809e-19	1.24464e-31	0	0	0.0068971	9.17559e-06	3.9383e-06	0	0.0068971	3.81276e-39	-1.39232e-32	0	0.0137942	1.93003e-26	7.71816e-06	1.67812e-06	0	0	0.00919613	0.00919613	0	-1.28252e-31	0	1.13744e-10	0.00919613	0	0	-1.85495e-26	0.0137942	0	0	0.00919613	0	0	0	0.00344855	0.00153269	0.00278671	0.00344855	0.0068971	0.0068971	0
25.6	0	0	0	0	-6.25005e-32	0	0	1.52274e-19	1.40675e-31	0	0	0.00679193	9.03568e-06	3.87825e-06	0	0.00679193	0	1.07589e-32	0	0.0135839	1.17946e-26	7.60048e-06	1.65253e-06	0	0	0.00905591	0.00905591	0	-1.65658e-31	0	8.48732e-11	0.00905591	0	0	-1.38694e-26	0.0135839	0	0	0.00905591	0	0	0	0.00339597	0.00150932	0.00274421	0.00339597	0.00679193	0.00679193	0
25.8	0	0	4.76743e-32	0	-1.33831e-32	0	0	3.80686e-20	-7.30448e-33	0	0	0.00668813	8.89758e-06	3.81898e-06	0	0.00668813	0	-3.63903e-33	0	0.0133763	9.65014e-27	7.48432e-06	1.62727e-06	0	0	0.0089175	0.0089175	0	9.61888e-32	0	6.33226e-11	0.0089175	0	0	-1.03677e-26	0.0133763	0	0	0.0089175	0	0	0	0.00334406	0.00148625	0.00270227	0.00334406	0.00668813	0.00668813	0
26	0	0	0	0	2.25374e-31	0	0	1.96703e-31	0	0	0	0.00658533	8.76082e-06	3.76028e-06	0	0.00658533	0	-9.73045e-33	0	0.0131707	0	7.36928e-06	1.60226e-06	0	0	0.00878043	0.00878043	0	2.04401e-28	0	4.72384e-11	0.00878043	0	0	3.45347e-34	0.0131707	0	0	0.00878043	0	0	0	0.00329266	0.00146341	0.00266074	0.00329266	0.00658533	0.00658533	0
26.2	0	0	0	-6.24905e-32	0	0	0	-3.31467e-32	0	0	0	0.00648319	8.62494e-06	3.70196e-06	0	0.00648319	-1.48087e-23	-1.07297e-32	0	0.0129664	-3.16655e-16	7.25498e-06	1.57741e-06	0	0	0.00864425	0.00864425	0	-7.26727e-16	0	3.52356e-11	0.00864425	0	0	-1.03295e-16	0.0129664	0	-1.37704e-17	0.00864425	0	0	0	0.00324159	0.00144071	0.00261947	0.00324159	0.00648319	0.00648319	0
26.4	0	0	0	-1.00585e-31	0	0	0	-3.11788e-32	0	0	0	0.00638139	8.48951e-06	3.64383e-06	0	0.00638139	1.59373e-23	2.14595e-32	0	0.0127628	6.33311e-16	7.14106e-06	1.55264e-06	0	0	0.00850852	0.00850852	0	-9.82142e-17	0	2.62796e-11	0.00850852	0	0	-5.16475e-17	0.0127628	0	-1.22083e-17	0.00850852	0	0	0	0.00319069	0.00141809	0.00257834	0.00319069	0.00638139	0.00638139	0
26.6	0	0	0	0	0	1.45772e-25	9.54032e-32	-5.78641e-29	8.58778e-35	0	0	0.00627962	8.35413e-06	3.58572e-06	0	0.00627962	-6.40472e-23	-4.45617e-34	0	0.0125592	-4.87741e-28	7.02718e-06	1.52788e-06	-4.03792e-20	2.12213e-19	0.00837283	0.00837283	-6.13337e-19	6.67978e-32	0	1.95978e-11	0.00837283	0	0	-4.06749e-27	0.0125592	0	0	0.00837283	7.05735e-17	0	0	0.00313981	0.00139547	0.00253722	0.00313981	0.00627962	0.00627962	-7.8995e-26
26.8	0	0	0	0	0	5.39868e-26	5.42923e-33	-2.35799e-29	2.12901e-33	0	0	0.0061776	8.21841e-06	3.52747e-06	0	0.0061776	0	-5.10818e-32	0	0.0123552	8.12157e-32	6.91302e-06	1.50306e-06	0	0	0.00823681	0.00823681	0	9.21928e-33	0	1.46134e-11	0.00823681	0	0	-1.0152e-32	0.0123552	0	0	0.00823681	-7.9129e-17	0	0	0.0030888	0.0013728	0.002496	0.0030888	0.0061776	0.0061776	-3.37415e-26
27	0	0	0	0	0	4.73548e-26	-2.11286e-32	-6.30329e-28	-9.95739e-33	0	0	0.00607509	8.08203e-06	3.46893e-06	0	0.00607509	0	2.55409e-32	5.89522e-26	0.0121502	1.62431e-31	6.7983e-06	1.47812e-06	0	0	0.00810012	0.00810012	0	2.68527e-32	0	1.08955e-11	0.00810012	0	0	0	0.0121502	0	0	0.00810012	-7.9129e-17	0	0	0.00303754	0.00135002	0.00245458	0.00303754	0.00607509	0.00607509	1.29177e-26
27.2	0	0	0	0	0	5.19875e-26	1.35699e-32	6.53909e-28	8.74264e-34	0	0	0.00597185	7.94469e-06	3.40998e-06	0	0.00597185	0	0	2.94761e-26	0.0119437	0	6.68278e-06	1.453e-06	0	0	0.00796247	0.00796247	0	-3.04346e-33	0	8.12262e-12	0.00796247	0	0	-2.03039e-32	0.0119437	0	0	0.00796247	-7.9129e-17	0	0	0.00298593	0.00132708	0.00241287	0.00298593	0.00597185	0.00597185	-3.40712e-26
27.4	0	0	0	0	0	1.95587e-26	9.08602e-33	3.31666e-28	2.96619e-26	0	0	0.00586771	7.80614e-06	3.35052e-06	0	0.00586771	0	1.31412e-35	0	0.0117354	4.39367e-31	6.56624e-06	1.42766e-06	0	0	0.00782361	0.00782361	0	-7.6942e-33	0	6.05483e-12	0.00782361	0	0	-4.37768e-35	0.0117354	0	-1.10504e-18	0.00782361	0	0	0	0.00293386	0.00130394	0.00237079	0.00293386	0.00586771	0.00586771	7.61921e-29
27.6	0	0	0	0	0	8.44246e-28	-1.8172e-32	-6.25711e-28	1.87394e-27	0	0	0.0057625	7.66618e-06	3.29044e-06	0	0.0057625	0	1.91576e-32	0	0.011525	1.38087e-30	6.4485e-06	1.40206e-06	0	0	0.00768333	0.00768333	0	3.12577e-33	0	4.51299e-12	0.00768333	0	0	8.75537e-35	0.011525	0	-1.47457e-18	0.00768333	0	0	0	0.00288125	0.00128056	0.00232828	0.00288125	0.0057625	0.0057625	2.53263e-29
27.8	0	0	0	0	0	2.20294e-26	1.8172e-31	8.76245e-29	1.81523e-26	0	0	0.00565611	7.52463e-06	3.22969e-06	0	0.00565611	0	-1.20156e-32	0	0.0113122	-6.27667e-31	6.32944e-06	1.37617e-06	0	0	0.00754147	0.00754147	0	5.38594e-32	0	3.36344e-12	0.00754147	0	0	-5.4721e-36	0.0113122	0	-1.09632e-18	0.00754147	0	0	0	0.00282805	0.00125691	0.0022853	0.00282805	0.00565611	0.00565611	8.45185e-29
28	0	0	0	0	0	-8.20444e-27	0	-1.97885e-31	5.86233e-19	0	0	0.00554844	7.3814e-06	3.16821e-06	0	0.00554844	-2.9882e-22	4.53532e-32	-1.46679e-26	0.0110969	0	6.20895e-06	1.34998e-06	-2.33665e-20	-8.45242e-19	0.00739792	0.00739792	-7.22749e-18	2.20417e-32	0	2.50647e-12	0.00739792	0	0	0	0.0110969	0	0	0.00739792	6.71435e-17	0	0	0.00277422	0.00123299	0.00224179	0.00277422	0.00554844	0.00554844	6.98386e-27
28.2	0	0	3.83713e-33	0	0	-5.94865e-17	0	-4.32852e-17	0	0	0	0.00543946	7.23642e-06	3.10598e-06	0	0.00543946	-2.27375e-20	-9.78826e-34	0	0.0108789	9.03741e-31	6.087e-06	1.32346e-06	0	0	0.00725262	0.00725262	0	2.54553e-30	0	1.86767e-12	0.00725262	0	0	0	0.0108789	0	0	0.00725262	6.44517e-17	0	0	0.00271973	0.00120877	0.00219776	0.00271973	0.00543946	0.00543946	-8.24669e-28
28.4	0	0	0	0	0	-5.82392e-17	0	-3.51534e-17	0	0	0	0.00532915	7.08967e-06	3.043e-06	0	0.00532915	-2.07698e-20	0	0	0.0106583	-5.36916e-31	5.96356e-06	1.29662e-06	0	0	0.00710553	0.00710553	0	2.83964e-30	0	1.39154e-12	0.00710553	0	0	0	0.0106583	0	0	0.00710553	6.58649e-17	0	0	0.00266458	0.00118426	0.00215319	0.00266458	0.00532915	0.00532915	4.07531e-27
28.6	0	0	0	0	1.43601e-31	-7.76345e-32	0	-2.22485e-21	0	0	0	0.00521753	6.94117e-06	2.97926e-06	0	0.00521753	5.32203e-23	-1.06876e-32	0	0.0104351	5.355e-16	5.83866e-06	1.26947e-06	-2.56549e-34	0	0.00695671	0.00695671	0	1.76465e-20	0	1.0367e-12	0.00695671	0	0	-2.43647e-31	0.0104351	0	-2.24393e-34	0.00695671	0	0	0	0.00260877	0.00115945	0.00210809	0.00260877	0.00521753	0.00521753	0
28.8	0	0	0	0	-3.84645e-33	-4.85216e-33	0	-2.22485e-20	1.17776e-30	0	0	0.00510465	6.79101e-06	2.91481e-06	0	0.00510465	1.67063e-23	0	0	0.0102093	-5.4494e-16	5.71234e-06	1.242e-06	-5.13098e-34	0	0.00680621	0.00680621	0	-2.44312e-19	0	7.72275e-13	0.00680621	0	0	-2.43647e-31	0.0102093	0	0	0.00680621	0	0	0	0.00255233	0.00113437	0.00206249	0.00255233	0.00510465	0.00510465	0
29	0	0	0	0	0	0	-9.39653e-18	-1.16029e-31	0	0	0	0.00499061	6.63929e-06	2.84968e-06	0	0.00499061	0	1.46952e-33	0	0.00998122	-1.06442e-16	5.58472e-06	1.21425e-06	0	0	0.00665414	0.00665414	0	-3.34903e-16	0	5.75244e-13	0.00665414	0	0	0	0.00998122	0	-4.35696e-18	0.00665414	0	0	0	0.0024953	0.00110902	0.00201641	0.0024953	0.00499061	0.00499061	0
29.2	0	0	-4.69822e-34	0	0	0	-3.13761e-17	0	0	0	0	0.00487551	6.48616e-06	2.78396e-06	0	0.00487551	0	2.41056e-32	0	0.00975102	-2.2262e-16	5.45592e-06	1.18625e-06	0	0	0.00650068	0.00650068	0	9.51715e-19	0	4.28446e-13	0.00650068	0	0	0	0.00975102	0	-5.36771e-18	0.00650068	0	0	0	0.00243775	0.00108345	0.0019699	0.00243775	0.00487551	0.00487551	0
29.4	0	0	0	0	0	0	1.01408e-17	0	0	0	0	0.0047595	6.33183e-06	2.71772e-06	0	0.0047595	0	-2.41839e-32	0	0.009519	1.75603e-17	5.3261e-06	1.15802e-06	0	0	0.006346	0.006346	0	9.34175e-19	0	3.19082e-13	0.006346	0	0	0	0.009519	0	-5.70259e-18	0.006346	0	0	0	0.00237975	0.00105767	0.00192303	0.00237975	0.0047595	0.0047595	0
29.6	0	0	0	0	0	0	-5.3144e-16	1.29707e-19	0	0	0	0.00464276	6.17652e-06	2.65106e-06	0	0.00464276	0	-1.73674e-32	0	0.00928552	-6.02388e-16	5.19546e-06	1.12962e-06	0	0	0.00619035	0.00619035	0	2.02424e-16	0	2.37614e-13	0.00619035	0	0	0	0.00928552	0	5.06083e-19	0.00619035	0	0	0	0.00232138	0.00103172	0.00187586	0.00232138	0.00464276	0.00464276	0
29.8	0	0	0	0	0	0	0	-5.28189e-32	0	0	0	0.00452548	6.0205e-06	2.58409e-06	0	0.00452548	-4.68013e-33	6.89291e-33	0	0.00905096	-8.32236e-31	5.06422e-06	1.10108e-06	0	0	0.00603398	0.00603398	0	-3.85274e-22	0	1.76933e-13	0.00603398	0	0	0	0.00905096	0	2.83884e-18	0.00603398	0	0	0	0.00226274	0.00100566	0.00182848	0.00226274	0.00452548	0.00452548	0
30	0	0	-2.1365e-46	0	0	0	0	2.5049e-30	0	0	0	0.00440789	5.86407e-06	2.51695e-06	0	0.00440789	0	2.05239e-33	-9.21129e-28	0.00881579	1.38195e-31	4.93263e-06	1.07247e-06	0	0	0.00587719	0.00587719	0	-4.15264e-30	0	1.31737e-13	0.00587719	0	0	-1.09132e-29	0.00881579	0	0	0.00587719	3.43931e-19	0	0	0.00220395	0.000979532	0.00178097	0.00220395	0.00440789	0.00440789	9.43085e-31
30.2	0	0	0	0	0	0	0	2.67538e-30	0	0	0	0.00429025	5.70755e-06	2.44977e-06	0	0.00429025	0	-2.56549e-33	-4.60564e-28	0.00858049	-4.83681e-31	4.80097e-06	1.04385e-06	0	0	0.00572033	0.00572033	0	1.28371e-30	0	9.80789e-14	0.00572033	0	0	-5.4566e-30	0.00858049	0	0	0.00572033	-3.65589e-18	0	0	0.00214512	0.000953388	0.00173343	0.00214512	0.00429025	0.00429025	-6.28723e-31
30.4	0	0	-2.77963e-17	0	0	0	0	1.34813e-30	1.06252e-32	0	0	0.0041728	5.55131e-06	2.38271e-06	0	0.0041728	0	2.13753e-32	3.21906e-28	0.00834561	-3.93208e-16	4.66956e-06	1.01528e-06	1.00214e-36	0	0.00556374	0.00556374	-1.62071e-31	2.57317e-31	0	7.30144e-14	0.00556374	0	0	-3.8542e-31	0.00834561	0	1.52813e-46	0.00556374	2.99866e-16	0	0	0.0020864	0.00092729	0.00168598	0.0020864	0.0041728	0.0041728	-8.01611e-29
30.6	0	0	1.87929e-33	0	4.7075e-32	0	0	0	0	0	0	0.00405586	5.39573e-06	2.31593e-06	0	0.00405586	-3.81276e-39	0	-3.30284e-28	0.00811172	1.59565e-16	4.53868e-06	9.8682e-07	0	6.49633e-20	0.00540781	0.00540781	-3.37194e-23	1.00755e-16	0	5.43511e-14	0.00540781	0	0	1.3875e-17	0.00811172	0	0	0.00540781	1.29973e-16	0	0	0.00202793	0.000901302	0.00163873	0.00202793	0.00405586	0.00405586	-1.15599e-28
30.8	0	0	6.15232e-17	0	3.27148e-27	0	0	-4.97048e-32	0	0	0	0.00393971	5.24122e-06	2.24961e-06	0	0.00393971	1.02179e-23	-2.14533e-32	0	0.00787943	-2.16041e-17	4.40872e-06	9.58563e-07	0	7.88221e-19	0.00525295	0.00525295	9.38043e-21	2.028e-17	0	4.04554e-14	0.00525295	0	0	-2.78701e-31	0.00787943	0	0	0.00525295	3.96859e-17	0	0	0.00196986	0.000875492	0.0015918	0.00196986	0.00393971	0.00393971	-1.3413e-28
31	0	0	-4.52685e-29	0	0	0	0	0	0	0	0	0.00382469	5.0882e-06	2.18393e-06	0	0.00382469	0	-2.10769e-32	-6.49477e-31	0.00764938	-1.21719e-31	4.28e-06	9.30577e-07	0	0	0.00509959	0.00509959	8.55818e-22	-1.24533e-32	0	3.01101e-14	0.00509959	0	-8.53616e-48	5.51294e-31	0.00764938	0	0	0.00509959	0	0	0	0.00191234	0.000849931	0.00154533	0.00191234	0.00382469	0.00382469	-1.02513e-28
31.2	0	0	6.5248e-29	0	0	0	0	0	0	0	0	0.00371111	4.9371e-06	2.11908e-06	0	0.00371111	0	-1.06116e-35	-1.15143e-28	0.00742222	-9.27386e-32	4.1529e-06	9.02942e-07	0	0	0.00494815	0.00494815	8.30403e-22	-7.99069e-33	0	2.24087e-14	0.00494815	0	0	1.658e-31	0.00742222	0	0	0.00494815	0	0	0	0.00185556	0.000824692	0.00149944	0.00185556	0.00371111	0.00371111	3.07539e-28
31.4	0	0	1.23161e-28	0	0	0	0	0	0	0	0	0.00359931	4.78837e-06	2.05524e-06	0	0.00359931	0	-8.6122e-33	-1.50957e-31	0.00719862	8.07263e-31	4.02779e-06	8.75739e-07	0	0	0.00479908	0.00479908	8.8226e-18	-3.11891e-33	0	1.6676e-14	0.00479908	0	8.53616e-48	0	0.00719862	0	1.96984e-35	0.00479908	0	0	0	0.00179966	0.000799847	0.00145427	0.00179966	0.00359931	0.00359931	6.99783e-29
31.6	0	0	0	0	1.22898e-32	0	0	-1.25223e-31	1.37765e-32	0	0	0.00348962	4.64244e-06	1.99261e-06	0	0.00348962	-3.05521e-24	-3.83113e-32	3.28418e-29	0.00697924	2.45493e-17	3.90504e-06	8.4905e-07	0	1.73019e-18	0.00465283	0.00465283	4.60635e-17	2.6163e-15	0	1.2409e-14	0.00465283	0	0	0	0.00697924	0	0	0.00465283	0	0	0	0.00174481	0.000775471	0.00140995	0.00174481	0.00348962	0.00348962	0
31.8	0	0	0	-8.92395e-34	-3.73721e-33	0	0	1.58314e-19	1.34759e-32	0	0	0.00338236	4.49974e-06	1.93136e-06	0	0.00338236	-5.71914e-39	1.91557e-32	0	0.00676471	-2.60209e-32	3.78501e-06	8.22954e-07	0	0	0.00450981	0.00450981	0	-4.35386e-18	0	9.23314e-15	0.00450981	0	0	0	0.00676471	0	-2.02501e-18	0.00450981	0	0	0	0.00169118	0.000751635	0.00136661	0.00169118	0.00338236	0.00338236	0
32	0	0	0	0	1.33301e-32	0	0	0	-5.39038e-32	0	0	0.00327783	4.36068e-06	1.87167e-06	0	0.00327783	7.62552e-39	-1.43667e-32	0	0.00655566	-2.60209e-32	3.66804e-06	7.97522e-07	0	0	0.00437044	0.00437044	0	-4.21812e-18	0	6.86964e-15	0.00437044	0	0	0	0.00655566	0	-1.68751e-18	0.00437044	0	0	0	0.00163892	0.000728407	0.00132438	0.00163892	0.00327783	0.00327783	0
32.2	0	0	0	0	0	0	0	-3.95819e-17	0	0	-6.27842e-29	0.00317632	4.22727e-06	1.81441e-06	0	0.00317632	0	3.63518e-50	0	0.00635264	0	3.55583e-06	7.73123e-07	0	0	0.00423509	0.00423509	0	1.53508e-32	0	5.11081e-15	0.00423509	0	0	-1.08227e-16	0.00635264	0	0	0.00423509	0	0	0	0.00158816	0.000705849	0.00128336	0.00158816	0.00317632	0.00317632	-4.02383e-29
32.4	0	0	0	0	0	0	0	-1.9791e-17	0	0	-1.44035e-29	0.00307807	4.09652e-06	1.75829e-06	0	0.00307807	0	0	0	0.00615615	1.26178e-17	3.44584e-06	7.4921e-07	0	0	0.0041041	0.0041041	0	-2.93182e-33	0	3.80205e-15	0.0041041	0	0	-6.22601e-17	0.00615615	0	0	0.0041041	0	0	0	0.00153904	0.000684017	0.00124367	0.00153904	0.00307807	0.00307807	0
32.6	1.96337e-28	0	0	0	0	0	0	1.9791e-16	0	0	4.25654e-29	0.00298329	3.97038e-06	1.70415e-06	0	0.00298329	2.88561e-23	-3.5608e-33	4.00013e-30	0.00596659	0	3.33843e-06	7.25855e-07	0	-1.01006e-17	0.00397772	0.00397772	1.55411e-17	2.52001e-32	0	2.82825e-15	0.00397772	0	0	0	0.00596659	0	6.50036e-18	0.00397772	0	0	0	0.00149165	0.000662954	0.00120537	0.00149165	0.00298329	0.00298329	0
32.8	1.50595e-28	0	0	0	0	0	0	3.95819e-17	0	0	1.76417e-29	0.00289212	3.84904e-06	1.65207e-06	0	0.00289212	1.68662e-23	-3.92912e-33	-1.82702e-30	0.00578424	0	3.2364e-06	7.03672e-07	1.23561e-24	-1.10117e-17	0.00385616	0.00385616	1.48191e-17	5.73826e-32	0	2.10373e-15	0.00385616	0	0	-9.17444e-32	0.00578424	0	5.35704e-17	0.00385616	0	0	0	0.00144606	0.000642693	0.00116853	0.00144606	0.00289212	0.00289212	0
33	1.15615e-28	0	0	0	0	0	0	-1.38537e-16	0	0	2.88905e-29	0.00280464	3.73261e-06	1.6021e-06	0	0.00280464	8.40953e-24	-1.42432e-32	6.18395e-30	0.00560928	0	3.13851e-06	6.82387e-07	1.23561e-24	-9.75666e-18	0.00373952	0.00373952	1.43894e-17	3.3979e-32	0	1.56472e-15	0.00373952	0	0	0	0.00560928	0	4.47123e-17	0.00373952	0	0	0	0.00140232	0.000623253	0.00113319	0.00140232	0.00280464	0.00280464	0
33.2	8.86167e-29	0	0	0	0	0	0	-3.95819e-17	0	0	3.35624e-29	0.00272086	3.62112e-06	1.55424e-06	0	0.00272086	1.83609e-23	7.32908e-33	3.25071e-30	0.00544172	0	3.04475e-06	6.62004e-07	1.23561e-24	-8.96786e-18	0.00362781	0.00362781	1.37146e-17	5.66347e-32	0	1.16374e-15	0.00362781	0	0	0	0.00544172	0	5.36068e-17	0.00362781	0	0	0	0.00136043	0.000604636	0.00109934	0.00136043	0.00272086	0.00272086	0
33.4	6.81828e-29	0	0	0	0	0	0	-1.58328e-16	0	0	2.55685e-29	0.00264073	3.51447e-06	1.50847e-06	0	0.00264073	4.27999e-24	9.55826e-33	-5.04143e-30	0.00528146	0	2.95508e-06	6.42507e-07	1.23561e-24	-1.01677e-17	0.00352097	0.00352097	1.38914e-17	4.87249e-32	0	8.65461e-16	0.00352097	0	0	0	0.00528146	0	-2.06314e-17	0.00352097	0	0	0	0.00132036	0.000586829	0.00106696	0.00132036	0.00264073	0.00264073	0
33.6	5.24954e-29	0	0	0	0	0	0	1.9791e-17	0	0	2.57044e-29	0.00256412	3.41252e-06	1.4647e-06	0	0.00256412	-7.86274e-25	1.42432e-32	2.6394e-30	0.00512824	0	2.86936e-06	6.23868e-07	0	-1.0799e-17	0.00341883	0.00341883	1.44769e-17	2.55675e-32	0	6.43598e-16	0.00341883	0	0	-9.17444e-32	0.00512824	0	5.44305e-17	0.00341883	0	0	0	0.00128206	0.000569805	0.00103601	0.00128206	0.00256412	0.00256412	0
33.8	4.03733e-29	0	0	0	0	0	0	-1.9791e-16	0	0	1.60291e-29	0.00249086	3.31501e-06	1.42286e-06	0	0.00249086	7.67129e-24	3.07141e-35	-4.26714e-30	0.00498172	0	2.78737e-06	6.06043e-07	0	-6.55585e-18	0.00332115	0.00332115	1.37728e-17	7.96612e-32	0	4.78582e-16	0.00332115	0	0	2.29361e-32	0.00498172	0	2.24089e-17	0.00332115	0	0	0	0.00124543	0.000553524	0.00100641	0.00124543	0.00249086	0.00249086	0
34	3.13156e-29	0	0	0	0	0	0	-9.89548e-17	0	0	-2.84936e-31	0.00242072	3.22167e-06	1.38279e-06	0	0.00242072	1.34131e-23	-8.80243e-33	3.85009e-30	0.00484145	0	2.70889e-06	5.88978e-07	1.23561e-24	-6.88895e-18	0.00322763	0.00322763	1.21085e-17	3.67888e-32	0	3.55855e-16	0.00322763	0	0	-9.17444e-32	0.00484145	0	9.12281e-18	0.00322763	0	0	0	0.00121036	0.000537939	0.00097807	0.00121036	0.00242072	0.00242072	0
34.2	2.42653e-29	0	0	0	0	0	0	5.93729e-17	0	0	4.82286e-30	0.00235347	3.13216e-06	1.34437e-06	0	0.00235347	1.75875e-23	-8.82157e-33	-9.62122e-31	0.00470694	0	2.63363e-06	5.72614e-07	0	-8.28558e-18	0.00313796	0.00313796	1.14246e-17	5.08906e-32	0	2.64585e-16	0.00313796	0	0	-4.58722e-32	0.00470694	0	2.85259e-17	0.00313796	0	0	0	0.00117673	0.000522993	0.000950896	0.00117673	0.00235347	0.00235347	0
34.4	1.88004e-29	0	0	0	0	0	0	0	0	0	1.57044e-32	0.00228883	3.04614e-06	1.30745e-06	0	0.00228883	-6.18205e-24	5.15702e-33	-3.14187e-31	0.00457767	0	2.5613e-06	5.56888e-07	1.23561e-24	-1.13102e-17	0.00305178	0.00305178	1.35785e-17	2.2035e-32	0	1.96713e-16	0.00305178	0	0	0	0.00457767	0	2.96396e-17	0.00305178	0	0	0	0.00114442	0.000508629	0.000924781	0.00114442	0.00228883	0.00228883	0
34.6	0	0	0	0	0	0	0	-1.58328e-16	0	0	-8.95184e-30	0.00222656	2.96338e-06	1.27193e-06	0	0.00222656	0	0	0	0.00445312	-8.96549e-32	2.49268e-06	5.4197e-07	0	0	0.00296875	0.00296875	0	0	0	1.46244e-16	0.00296875	0	0	-1.37707e-34	0.00445312	0	0	0.00296875	1.39163e-17	-1.26151e-19	0	0.00111328	0.000494791	0.000899621	0.00111328	0.00222656	0.00222656	0
34.8	0	0	0	0	0	0	0	3.95819e-17	0	0	0	0.00216641	2.88332e-06	1.23757e-06	0	0.00216641	1.18234e-31	-2.90309e-23	3.72046e-31	0.00433281	-1.59885e-19	2.4244e-06	5.27124e-07	0	-1.77025e-19	0.00288854	0.00288854	-1.43609e-19	5.97446e-35	0	1.08717e-16	0.00288854	0	0	7.16753e-34	0.00433281	0	0	0.00288854	-7.45579e-19	0	0	0.0010832	0.000481424	0.000875316	0.0010832	0.00216641	0.00216641	0
35	0	0	0	0	0	0	0	5.33026e-18	0	0	5.13928e-18	0.00210815	2.80578e-06	1.20428e-06	0	0.00210815	5.03752e-24	-1.07827e-33	0	0.00421629	-6.76323e-33	2.36012e-06	5.13146e-07	0	0	0.00281086	0.00281086	0	-8.52334e-33	0	8.08154e-17	0.00281086	0	0	-3.88173e-32	0.00421629	0	0	0.00281086	9.1605e-32	0	0	0.00105407	0.000468477	0.000851776	0.00105407	0.00210815	0.00210815	0
35.2	0	0	0	0	0	0	0	6.34164e-18	0	0	7.58905e-18	0.00205157	2.73049e-06	1.17197e-06	0	0.00205157	1.83878e-23	-2.02892e-32	0	0.00410315	-6.57215e-32	2.29678e-06	4.99376e-07	0	0	0.00273543	0.00273543	0	-3.67591e-33	0	6.00715e-17	0.00273543	0	0	-1.78909e-19	0.00410315	0	0	0.00273543	0	0	0	0.00102579	0.000455905	0.000828919	0.00102579	0.00205157	0.00205157	0
35.4	0	0	0	0	0	0	0	1.74712e-49	0	0	0	0.00199652	2.65721e-06	1.14051e-06	0	0.00199652	-2.68592e-39	-1.12303e-34	-5.44653e-31	0.00399303	-1.14095e-31	2.2346e-06	4.85856e-07	0	-2.59853e-20	0.00266202	0.00266202	5.39503e-20	-1.1575e-32	0	4.46499e-17	0.00266202	0	0	-2.7801e-17	0.00399303	0	-1.48761e-17	0.00266202	0	0	0	0.000998258	0.00044367	0.000806673	0.000998258	0.00199652	0.00199652	-4.71542e-31
35.6	0	0	-5.89428e-32	0	0	0	0	8.7356e-50	0	0	0	0.00194282	2.58575e-06	1.10984e-06	0	0.00194282	-6.71481e-39	-1.43748e-32	-8.95496e-31	0.00388564	-7.64135e-33	2.1745e-06	4.72789e-07	0	-2.38199e-20	0.00259043	0.00259043	5.47069e-20	1.60045e-33	0	3.31856e-17	0.00259043	0	0	3.92384e-17	0.00388564	0	1.57703e-18	0.00259043	0	0	0	0.000971411	0.000431738	0.000784979	0.000971411	0.00194282	0.00194282	-3.14362e-31
35.8	0	0	1.04682e-19	-3.2766e-18	0	0	0	-9.30978e-31	0	0	1.82181e-30	0.00189037	2.51593e-06	1.07988e-06	0	0.00189037	-1.7389e-24	1.04985e-32	0	0.00378073	1.03902e-30	2.11631e-06	4.60136e-07	0	0	0.00252049	0.00252049	0	1.22805e-32	0	2.46637e-17	0.00252049	0	0	1.05164e-31	0.00378073	0	0	0.00252049	0	0	0	0.000945183	0.000420081	0.000763784	0.000945183	0.00189037	0.00189037	0
36	0	0	-8.78457e-34	0	0	0	0	-8.48384e-32	0	0	0	0.00183904	2.44762e-06	1.05056e-06	0	0.00183904	2.71133e-27	0	0	0.00367809	1.66705e-32	2.05885e-06	4.47644e-07	-5.69653e-50	0	0.00245206	0.00245206	0	2.49513e-32	0	1.83292e-17	0.00245206	0	0	8.01112e-18	0.00367809	0	-5.3601e-19	0.00245206	0	0	0	0.000919522	0.000408676	0.000743048	0.000919522	0.00183904	0.00183904	0
[truncated: 1,189 more columns]

## Sheet: Supplementary Table 10
Number Label	Pathway	System or Enzyme	Gene Association
			Strain CD630	Strain ATCC43255
1	Oxidative leucine fermentation	Branched chain amino acid transaminase	CD630_01070 or CD630_13390 or CD630_28280 or CD630_15490 or CD630_22000 or CD630_21580	UAB_RS0201370 or UAB_RS0207590 or UAB_RS0215480 or UAB_RS0208695 or UAB_RS0212200 or UAB_RS0211975
		2-oxoacid dehydrogenase (ferredoxin)	(CD630_01150 and CD630_01160 and CD630_01170 and CD630_01180) or (CD630_21970 and CD630_21980 and CD630_21990 and CD630_21991) or (CD630_24270 and CD630_24280 and CD630_24290 and CD630_24291)	(UAB_RS0201425 and UAB_RS0201430 and UAB_RS0201435 and UAB_RS0201440) or (UAB_RS0212180 and UAB_RS0212185 and UAB_RS0212190 and UAB_RS0212195 or (UAB_RS02000000220775 and UAB_RS0213385 and UAB_RS0213390 and UAB_RS0213395)
		Acyl-CoA thioesterase	CD630_01120 or CD630_19660	UAB_RS0201410 or UAB_RS0210940
		Acyl kinase	CD630_11750 or CD630_23790 or CD630_24260	UAB_RS0206515 or UAB_RS0213135 or UAB_RS0213375
2	Oxidative isoleucine fermentation	See “1. Oxidative leucine fermentation”
3	Oxidative valine fermentation	Valine:pyruvate aminotransferase	CD630_36640	UAB_RS0219680
		See “1. Oxidative leucine fermentation”
4	F-type ATP synthase	F-type ATP synthase	CD630_34700 and CD630_34740 and CD630_34720 and CD630_34710 and CD630_34690 and CD630_34680 and CD630_34730 and CD630_29600 and CD630_34760	UAB_RS0218655 and UAB_RS0218675 and UAB_RS0218665 and UAB_RS0218660 and UAB_RS0218650 and UAB_RS0218645 and UAB_RS0218670 and UAB_RS0215835 and UAB_RS0218685
5, 6	Glycolysis	Glucose PTS transport	(CD630_03880) or (CD630_31270) or (CD630_31250) or (CD630_30970) or (CD630_30300 and CD630_30270)	(UAB_RS02000000220100) or (UAB_RS02000000220895) or (UAB_RS0216690) or (UAB_RS0216545) or (UAB_RS0216180 and UAB_RS0216165)
		Glucose 6-phosphotransferase	CD630_24590 or CD630_22360	UAB_RS0213555 or UAB_RS0212390
		G6P ketol-isomerase	CD630_32850	UAB_RS0217935
		Phosphofructokinase (PFK)	CD630_31100 or CD630_33950	UAB_RS0216610 or UAB_RS0218270
		1,6-FBP aldolase	CD630_04030 or CD630_31350	UAB_RS0203140 or UAB_RS0216740
		Triose-phosphate isomerase	CD630_31720	UAB_RS0217175
		G3P dehydrogenase	CD630_31740 or CD630_17670	UAB_RS0217185 or UAB_RS0210085
		Phosphoglycerate kinase	CD630_31730	UAB_RS0217180
		G3P:NADP+ oxidoreductase	CD630_05800	UAB_RS0203980
		Phosphoglycerate mutase	CD630_31710 or CD630_18140	UAB_RS0217170 or UAB_RS0210340
		Phosphopyryvate hydratase	CD630_31700	UAB_RS0217165
		Pyruvate kinase	CD630_33940	UAB_RS0218265
7	Acetate fermentation	Phosphotransacetylase	CD630_19660	UAB_RS0210940
		Acetate kinase	CD630_11750	UAB_RS0206515
8	Butyrate fermentation	acetyl-CoA C-acetyltransferase	CD630_10590 or CD630_26760	UAB_RS0206040 or UAB_RS0214695
		3-hydroxybutyryl-CoA dehydrogenase	CD630_10580 or CD630_26790	UAB_RS0206035 or UAB_RS0214710
		3-hydroxybutyryl-CoA dehydratase	CD630_08000 or CD630_10570	UAB_RS0205145 or UAB_RS0206030
		Electron-bifurcating crotonyl-CoA dehydrogenase	(CD630_10540 and CD630_10540 and CD630_10540) or (CD630_08030 and CD630_08040 and CD630_08050)	(UAB_RS0206015 and UAB_RS0206020 and UAB_RS0206025) or (UAB_RS0205160 and UAB_RS0205165 and UAB_RS0205170)
		Phosphate butyryltransferase	CD630_01120 or CD630_24250 or CD630_07150	UAB_RS0201410 or UAB_RS0213370 or UAB_RS0204710
		Butyrate kinase	CD630_01130 or CD630_23790 or CD630_24260	UAB_RS0201415 or UAB_RS0213135 or UAB_RS0213375
9	Cysteine fermentation	Cystathionase (Cystathionine gamma-lyase)	CD630_30290 or CD630_24840 or CD630_26960 or CD630_27330	UAB_RS0216175 or UAB_RS0213685 or UAB_RS0214800 or UAB_RS0214995
		See “7. Acetate fermentation” and “10. Pyruvate metabolism”
10	Pyruvate metabolism	Pyruvate:ferredoxin oxidoreductase (PFOR)	CD630_01180 or (CD630_21990 and CD630_21980)	UAB_RS0201440 or (UAB_RS0212195 and UAB_RS0212185)
		Pyruvate formate lyase (PFL)	CD630_07590 or CD630_11200 or CD630_32820	UAB_RS0204945 or UAB_RS0206220 or UAB_RS0217920
		L-lactate dehydrogenase	CD630_21640	UAB_RS0212010
11	Hydrogen evolution	FDH-associated hydrogenase	CD630_33130 and CD630_33140 and CD630_33150	UAB_RS0218075 and UAB_RS0218080 and UAB_RS0218085
		Electron-bifurcating hydrogenase	CD630_34050 and CD630_34060 and CD630_34070	UAB_RS0218320 and UAB_RS0218325 and UAB_RS0218330
		Other hydrogenases	CD630_32580 or (CD630_08930 and CD630_08940)	UAB_RS0217680 or (UAB_RS0205585 and UAB_RS0205590)
12	Reductive leucine fermentation	Branched chain amino acid transaminase	CD630_01070 or CD630_13390 or CD630_28280 or CD630_15490 or CD630_22000 or CD630_21580	UAB_RS0201370 or UAB_RS0207590 or UAB_RS0215480 or UAB_RS0208695 or UAB_RS0212200 or UAB_RS0211975
		2-hydroxyisocaproate dehydrogenase	CD630_03940	UAB_RS0203090
		2-hydroxyisocaproate CoA-transferase	CD630_03950	UAB_RS0203095
		2-hydroxyisocaproyl-CoA dehydratase	CD630_03960 and CD630_03970 and CD630_03980	UAB_RS0203100 and UAB_RS0203105 and UAB_RS0203110
		Electron-bifurcating isocaprenoyl-CoA dehydrogenase	CD630_03990 and CD630_04000 and CD630_04010	UAB_RS0203115 and UAB_RS0203120 and UAB_RS0203125
13	Reductive proline fermentation	Proline racemase	CD630_32370	UAB_RS0217570
		Proline reductase	CD630_32380 and CD630_32390 and CD630_32400 and CD630_32410 and CD630_32440	UAB_RS0217575 and UAB_RS0217580 and UAB_RS0217585 and UAB_RS2000000221565 and UAB_RS0217605
14	Alcohol (ethanol /butanol) fermentation	Alcohol/aldehyde dehydrogenase	CD630_03340 or CD630_30060 or CD630_29660 or CD630_19170	UAB_RS0202955 or UAB_RS0216065 or UAB_RS0215865 or UAB_RS02000000220555
15	Wood-Ljungdahl pathway	Formate dehydrogenase	CD630_33130 and CD630_33140 and CD630_33150 and CD630_33160 and CD630_33170	UAB_RS0218075 and UAB_RS0218080 and UAB_RS0218085 and UAB_RS0218095 and UAB_RS0218100
		Formyl-THF synthase	CD630_07180	UAB_RS0204730
		Methenyl-THF cyclohydrolase	CD630_07190	UAB_RS0204735
		Methylene-THF dehydrogenase	CD630_07200	UAB_RS0204740
		Methylene-THF reductase	CD630_07210 and CD630_07220	UAB_RS0204745 and UAB_RS0204750
		Methyl-THF:corrinoid Co-methyltransferase / carbon monoxide dehydrogenase / acetyl-CoA synthase	CD630_07160 and CD630_07170 and CD630_07230 and CD630_07240 and CD630_07250 and CD630_07260 and CD630_07270 and CD630_07280	UAB_RS0204715 and UAB_RS0204720 and UAB_RS0204755 and UAB_RS0204755 and UAB_RS0204760 and UAB_RS0204765 and UAB_RS0204770 and UAB_RS0204775 and UAB_RS0204780
16	Rnf complex	Rnf complex	CD630_11370 and CD630_11380 and CD630_11390 and CD630_11400 and CD630_11410 and CD630_11420	UAB_RS0206325 and UAB_RS0206330 and UAB_RS0206335 and UAB_RS0206340 and UAB_RS0206345 and UAB_RS0206350
17	Pyruvate transamination to alanine	Alanine transaminase	CD630_13390	UAB_RS0207590
		Valine-pyruvate transaminase	CD630_36640	UAB_RS0219680
18	Glutamate oxidative deamination	Glutamate dehydrogenase	CD630_01790	UAB_RS0202025
